# Supplementary material for: cGAS-like receptors sense RNA and control 3′2′-cGAMP signalling in Drosophila
Source: Nature. Author manuscript; Available in PMC 2021 Sep 4. (PMC8410604; doi:10.1038/s41586-021-03743-5)
Supplement: Slavik et al SI Table 2 [file NIHMS1732820-supplement-Slavik_et_al_SI_Table_2.xlsx]

## Sheet: Supplementary Table 2
Clade	Accession Code	Organism	Sequence	Sequence Length	Diptera Screen	Slavik et al. 2021
outgroup	XP_969398.1	Tribolium castaneum	MENILNDINKRFISLPEEDVRGNKQILESVLRTFVEQMKTQDPLFKALFRRVFYGGSFYDGLKVGKPEEFDLDILLHIPIYAQPVLNESNVPGFVWLKLNNLDGWLRQPEGRVYKDFRKKFLADNDFLDTGKTLRWMESLVQKTLNTLPWVNNATCELTNEFGTFHINWWKGGPAMTLGISHSSGEKIMDVDLVACFVFSGDKWPINGYRSNPFPSTKPEFFIVPKKPQGPVNPQGRYWSLSFQEQERVLIDNKNRLKPAVKLIKKLKEKTHPNIASYYIKTVFLHIIEQKDQSFWNKSLREVFMTTLREYNEFIADQSIPYYWCRKNNLIGHLAPITLNNISNRIGYIIKDIENNPENIAKHLLTKEEYTKYIQGEDVMAEALPALPASQTSSCVII	398	N/A	Tc-cGLR
1	NP_648203.1	Drosophila melanogaster	MSTANHFQRILEKLSISDNERAVYTKEAEEIQNYVVDELKRVDKTFRQVFDGLSLGGSYLDRVKLNLPDEFDLHMKLKFPFDIRPTRIDQGFIYLEADLTVINPQRIHRIVLQDWLRNAFRKVFRSNQTIATTSNRVYKLTYTLEGYGCAHTILAVCGSRSISFDLVPAFEFSGSQWPFDICPVPADVSNNWPWFAIPQQKKKSAKPRTTFMVCAPHWEREIMKGKDNLKNVLRLMKGLRDAHARKLPHLSSYMLKTVLLHRLESADWERDLGTLLVEMWSHLVDHLRARRLEFFLAKDHNVFNRMNQNEIKICLENASTLLRKLCIAQTCGGSYHHVAQLFNIPN	346	DC01_01
	XP_016992526.1	Drosophila takahashii	MSSQQKIKEILNNLQISDDDRCVYTRDAIAIQNHVIEELKEVDSTFRNAFDGLSLGGSYLDRVKLVTPDEFDLHLKLKFPFQITPKADEKGFVFLYAPGGTNSRIVSYDGYIRRQDLQEWLRSIFKKVFNPTLSLRNTSTGNSYTVSYTMEGYGCAHSIEAKCGNRTISFDFVPAFEFNVSQWPFPATPPVPYQVRSQYPWFAIPQKKSGSSDDRTFMVCAPTWEREVMKDSYNLKNVLRLMKGLRDGNAEELPHLSSYMLKTVLLDVLDNVNWQRDEGPLLVEMWGRLVDRLDGGRLDFFMANGHNIFDRLNQRQLSMCRSNARSIYHNLQRYYNYNNTYELQKLFN	348	DC01_02
	XP_002084093.1	Drosophila simulans	MSTAKHFQRILEELTISDNERPVYTKEAEEIQNYVVDELKRVDKTFRQVFDGFSLGGSYLDRVKLNVPDEFDLHMKLKFPFDIRPNRMNSGFVYLEGDFTVINPQRINRFVLQDWLRNAFRKVFESNQTVATTTKRVYILSYTLEGYGCAHTISAVCGSRSISFDLVPAFEFSGSQWPFDICPVPAEVRNNWPWFAIPQKKKRLRTTFMVCAPHWEREIMKGKDNLKNVLRLMKGLRDAHARNLPHLSSYMLKTVLLHRLESADWERDLGTLLVEMWSHLVNHLRARRLEFFLDKDHNIFNRMSPHEIRKCLENANTLLKELRFAQTCGSSYHHVAKLFNIPN	343	DC01_03
	XP_001971680.1	Drosophila erecta	MSSAKHFQQILEKLLIPDNERAAYTKDSEEIQNYVVDELKRVDDTFRQVFDGLSLGGSYLDCVKLNVPDEFDLHMKLKFPYDIQPEPIGEGFVRLKGNFHVISPQLINRTHLQHWLRLAFRKVFDSYKTFATTRGRVYKLSYTLEGYGCAHTILAISGSRSISFDLVPAFEFSGSQWPFAFCPVPAETREKWAWFAIPQKKTKPKCTFMVCAPHWEREIMKDTNNLKNVLRLMKGLRDAHASKLPHLSSYMLKAVLLNRIKSADWERDLGTLLVEMWSHLVDHLRTRRLEFFLAKDHNVLQRMNQKEIKKCLIGAETLLQKLRLAQSYGTYNHLAELFFFPFAY	344	DC01_04
	XP_016965181.1	Drosophila biarmipes	MSFAQNMQTVLEKLLIPDKLRAEYTKDAEEIQNYVIDELKRVDDKFADVFDGLSLGGSYLDRVKLDVPDEFDMHMKLDFGFDITPKPIDSGFIYLEADCVVLQPQRVHRVRLQEWLRVAFHKVFKSTQTLATSAGRVYQLSYTNEGYGCAHTIVANSGSRSISFDLVPAIEFTGRQWPLASPPVSAEVRKNWNWFAIPQQKKGKNRSKTTFMVCAPHWEREMMKDSDNLKNVLRLMKGLRDAHARQLPHLSSYMLKTVLLHRIETVDWERDLGTLLVEMWSHLVNHLRAGRLEFFLDKDHNVFSRMNQGEIKKCLLYSENLLQKLRLAQINGSYMHLANIFLIN	344	DC01_05
	XP_016934396.1	Drosophila suzukii	MLLPRSYHISAGRGKMSFATHMQTILEKLLIPDKQRAEYTKDAEEIQNYVIDELKRVDDTFADVFDRLSLGGSYLDRVKLNVPDEFDMHMILEFPLSITPNPIDSGFIYLEAGSVITQPQRVNRAKLQDWLRDAFHKVFRSKPTLTTTGGRVYKLSYTLEGYGCAHTIVATSGSRSISFDLVPAIEFTGWQWPLNTPPVSAEVLKNCPWFAIPQKMKGKSKTTFMVCAPHLEREMMKDSQNLKNVLRLMKGLRDAHARQLPHLSSYMLKTVLLHRIETVDWEKDLGILLVEMWSHLVDHLRAGRLEFLLDKDHNVFKRMNQGEIKKCLLYLEKLLQKLRFAQVNESYMHLAELFLIN	357	DC01_06
	XP_017011883.1	Drosophila takahashii	MSFAEHTQTILEKLLISDKDRAVYTKDAEEIQNYVIDELKRVDDKFRQVFDGLSLGGSYLDRVKLNVPDEFDLHMKLKFPFDITPKPIGSGFVYLEGELIAMGVSSQRVHRVKLQEWLRDAFHKVFESTQTVTSTSGQVYNLRYTLEGYGCAHTIVASGSRSISFDFVPAIEFTGSQWPLAAPPVSAEVREKWPWFAIPQQRKGKNKSKTSFMVCAPHWEREMMKDADNLKNVLRLMKGLRDAHASQLPHLSSYMLKTVLLHRIETVDWQQDLGTLLVEMWSHLVDHLRAGRLEFFLDEGHNVFRRMLPGEIKQCRLTSENLLQKLRYAKSAGSYSSLANIFLI	344	DC01_07
	XP_017042562.1	Drosophila ficusphila	MSFATHLQKILEKLLISDKSRSEYTKDAEEIQNYVIEELKGVDTTFRDVFDGLSLGGSYLDRVKLNVPDEFDLHMKLKFPFSIRPNFYGNDAFVFLEVNSAISQSQRVHRILLQDWLRDAFHKVFKPNLMVTTSSARVYRLNYTLEGYGCAHTIEAVCGSRTISFDLVPAFEFSGKQWPLAVPPVPTQIRDDWPWFAIPQKKGKAKYKSKTSFMVCAPHWEREIMKGSDNLKNVLRLMKGLRDAHVSNLPHLSSYMLKSVLLHRIGSVDWQRDLGTLLVEMWGHLVDHLRAGRLDFFLARGHNVLSRMNNDEKKKCRLIAEVLLQKLRVAQSSGNYSHALELF	343	DC01_08
	XP_020817772.1	Drosophila serrata	MSFAANLQEVLQKLLISDEDRAVYTKDAEEIQNFVIEELKKVDGTFREVFNGLSLGGSYLDRVKLNTPDEFDMHMKLKFPLNITPEHDNSAFIYLNAPFIVASCGRIHRLKLQSWLRNAFHKVFQPECSFTSSSRQFYRLSYTLEGYGCAHTIEAVGATRKIKFDLVPAFEFSGAQWPLPVPPVTEKVRQEWPWFAIPQIKPKKSKGNTNFMAIAPHWEREMMKEKDNLKNILRLMKGMRDANAQKMPHLSSYMLKTVLLNQIEKVDWQQDLGTLLVEMWGRLVEHLQTGRLPYYLENEHNILTRMNGAQLKKCRVASMDLLNRLKMVRSSGSYTECSFYLM	342	DC01_09
	XP_001958347.1	Drosophila ananassae	MSFAGNLQKILEKFLISGKLRCVYTEDAIEIQNFVMKQLKENDQTFREVFEGLSLGGSYLDGVKLVTPDEFDMHMKLKFPYEITPELYGDGFVCLDKGFEKINRCKLQNWLRSIFEKVGSRVTTSRGEVYTLKYVREGYGCAHTIKAVGNTRTISFDFVPALEFPGSQWPLATPPIPAEIRNKWPWFAIPQRYPGEKNKFTFKVCAPTWERERIKDLDNFKNVLRLMKGLRDAKKKGLPKLSSYMLKTVLLHQLDLVDWQQDLGTLLVAMWAHLVDHLHKGRLAFFLADGHNLFSRMSPAEVVKCYVTANEILTKLREAQKTGSSLLLEQLFNVKIQEFKSSEVQELKALLKQFHDARKTFFFISFLFLSKKR	373	DC01_10
	XP_017031103.1	Drosophila kikkawai	MSFTENLQQKLMNLEISSKDHTVYTEDADALLNHVIEELKEKDPSFAEVFVGLSLCGSYLDQVKLDVPDEFDLHLKLKFPFKVTPKSNNSEFVSLCAEFEPMLLKFDIEGADLQHWLHSVFKKVFSSDLILSCNGKKYTLSYRMGTYGCAHTIKAVSKDRALSIDLVPAFEFTGSQWPFADPPVPQKVRNAYPWLATALLGVNKTGKSFIVSAPMWENALIKDNHKLKDVLRLMKGLRDANRKQLPELSSYMMKTVLLHRAATVDWKRDLGELFVEMWGHLIKHLWNGKLEVFLTRNGNLLSQMHPQSQKKCLATAEDLLKSLKEAKLAVDKFDKVFTEK	340	DC01_11
	XP_017080226.1	Drosophila eugracilis	MSKLKDILKHLQISDNDRCEYTEDAIAIQNYVIEELKKQDATFRNAYDGLSLGGSYLDGVKLRTPDEFDLHMKLKFPFEIKPLNDENGFVYLYTTGGRNSLSGCYNDGYIRRKELQYWLRNIFKKVFYSTLSLECNRSGHSYSVTYTNEGYACAHSIEAVCGNRTISFDMVPAFEFNGSQWPLTDPPVPHQVRLQYPWFAIPQKKSGSSDDRTFMVCAPHWEREVIKNSDNLKNVLRLMKGLRDGNSRDLPHLSSYMLKTVLLGELRRVNWSRDEGPLLVEMWGRLVERLDVGRLDFFLANGHNIFDRLNSRELDNCRRNARDIHHKLRIYYNSNNGSELNKLFNQK	347	DC01_12
	XP_002093290.1	Drosophila yakuba	MSFNNEIKIILYDLQISDDDRASYVNDAIAIQNYVINRLKSEDQTFRSAYDGLSLGGSYLDRVKLLTPDEFDLHMKLKFPFDVVPKRNENAFVLLYAPGGRNSRLVSHDGYIYRADLQGWLRGIFHKVFNSSLRLSCSGRTYTTKYTGEGYGCAHSIEAKCEDRTISFDLVPAFEFHGSQWPLNEPPVPSQVRRDYSWFAIPQKKSGSNDDRTFMVCAPHWEREVMKGSYNLKNVLRLMKGLRDANDLPHLSSYMLKSVLLQQRSNVNWQRNEASLLVEMWERLVYHLRCGTLPFFLANGHNIFVRLGSSDLDTCKANAIEILRKLQICYGNDNGNALRQLFKL	344	DC01_13
	XP_002026747.1	Drosophila persimilis	MDFAKELQNILDELRISDSDRTNYTKDAIEIQNHVIEKLKLADDNFHKAFDGLSLGGSYLDRVKLKTPDEFDLHMKLKFPFPITPENDEKGFVLLCANYHNHPIVAGNYINRKNLQDWLRDAFDRAFKSKVSLRCKTGEEYDVIYTAKGYGCAHTIEAEGETRSISFDIVPAFEFASAQWPCGNPGIYNSRKKNMRKFPWFAVPQHKPGSRDDQRTFMVCAPHWERQVTQDMDNFKNVLRLMKGLRDAHATDFPHLSSYMMKTVLLHQLGKVSWTMNLPTLFIKMWKCLVDYLLSGYMNFFLANGHNIFDRMSRGEVHTCYTTASRLLAELQYVDLNKNYDEIAKLFKVFD	351	DC01_14
	XP_022224757.1	Drosophila obscura	MRFEQELQGILKKLRDTDSARSKYLRDAFEIAEYVHRTSFSSSDGASVGFIQSGSYLDRTSPDEFDFHMKVKLPFPLILKKDEKGFVFLYADIYKHPMVVNNYVNRKKLHDWFGSKVKSMHVFQFKCNSGECYDLKAKDNGCALTIEAEGKHIALSVDLVPAFEFTFDKWPLDMPPISAEVNSKWYAVPHSKWYAVPHSKRGSSGDERTFMMCSPHWQREATRDLKNFDNVLRLMKGVRDANVHDLPHLSSYMLKTVLLHHLERVDWNKDLGILFVEMWSCLVDHLNSGNLDFFLCKGNNIFDDMPYGALLDCRISAERLLADFKKAENNSLESLCLDPMFNV	343	DC01_15
	XP_017840106.1	Drosophila busckii	MSFASYMPVVIQEVQIKDKDRAGYTNDAELIGNKIMKEMKAADAHFRKAFKGLSLTGSYLDRVKLTKPDEFDKHILLKFPFVVNAVKDEIRPGFVQLAVQAAVSHPAVVDGYVNRRVLQDWLRNAFQAALKNNTIIFFSLYNMEYKSYKLEYVQQGYDCAHTIIAKSELRTIAFDFVPAFAYQYKDWPLEEPPVDIGVREKWPWFAVPKGRAPRDDRTFMVCAPHWERRMMFLKYNLINVLRLMKTLREYHPEDMPRLQSYMLKTVLLLQLDNYNWQQDMGDLLIELWSKLKQHLQERSLPHFLAPDCNQFETFCDKDYEKCKETVERIAAQLAELKLQKPTKKTKAQYRADVLQVFFGVNYKEKVIQAFIMSLSSHLPDILNHISIKENERATYLNHA…	720	DC01_16
	SPP87572.1	Drosophila guanche	MSLTQELQHILENLRISDSDRASYTADAVQIQNYVIEQLKLVDDSFRRAFGGLSLAGSYLDRVKLKTPDEFDLHMVLKLPFPITPQKDEKGFMFLYAIDNHHPIVTDNYINRKELQDWLREAFEKVFDSELSVRCKSGEVYELMYTAKGYGCAHTIEAEGKNRNISFDLVPAFEFNWAQWPLGNLALYNSRKKKIRKFPWFAVPQSKPGSKDDRTFMACAPHWERQLTMDLNNFKNVLRLMKGLRDAHADDFPHLSSYMLKSVLLQQLGKVNWNTDLATLFMKMWNCLVECLLNGRLQFILAREQNIFDRMSLGERHKCYSTASKLLSELLYAQQNGNYDEISQLFDI	348
	XP_001352836.2	Drosophila pseudoobscura	MDFAKELQNILDELRISDSDRTNYTKDAIEIQNHVIEKLKLADDNFHKAFDGLSLGGSYLDRVKLKTPDEFDLHMKLKFPFPITPENDEKGFVLLCANYHNHPIVAGNYINRKNLQDWLRDVFDRAFKSKVSLRCKTGEEYDVIYTAKGYGCAHTIEAEGETRSISFDIVPAFEFASAQWPCGNPGIYNSRKKNMRKFPWFAVPQHKPGSRDDQRTFMVCAPHWERQVTQDMDNFKNVLRLMKGLRDAHATDFPHLSSYMMKTVLLHQLGKVSWTMNLSTLFIKMWKCLVDYLLSGYMNFFLVNGHNIFDRMSRGEVHTCYTTASRLLAELQYVEINKNYDEIGKLFKVFD	351
	XP_002008025.3	Drosophila mojavensis	MSFASHLPSVLGELQIKDAERSKYTFHAQTICNELMRSLQQTDKAFKKAFDGLSLTGSYLDRLKLKTPDEFDLHMKLKLPFHIIPKRDILRPGFVFLFTSDAIDHPLVENSYVNHKRLQSWLRDGFTHVLLHECKTINVDGETYTLKYGMKGYGCAHTIVASSNARKISFDLVPAFEFSYKDWPLDDPPVTPQVRRDWPWFAIPQTKAPSDDRSFMVCAPHWEREMMTNKYNLKNTLRLMKAMRDVHKDQLPHLTSYMLKTVILLELSNATDNLWQQNEGKTLVLMWSKLVQYFKKATLPYFLAPNCNHFDRMNVTDFNECRQKVDQLLTRLTSLANSPSTRKAVRKLFID	351
	XP_002024221.1	Drosophila persimilis	MNFHQALHRILQKLLDDEGQRSKYTEDAVEIQNHVIEKLKLADDNFRKAFDGLSLGGSYLDRVKLNTPDEFDLHMKLKFPFLIIPTNNEKGFVFLRAHVYNHPIVDGNYINRKNLQAWLRKAFDEVFKSNVKVRCKSGEVYEVMYTSKGYGCAHTIEAEGKKRTMSFDFVPAFEFAGIEWPLSTYSKHQNLRSFPWFAVPQRKPGSSDEKIFIVCAPHWEREITQNLFNFKNVLRLMKGLRDAHKADFPHLSSYMLKTVLLHQLGTVSWTMDLPNIFIKMWNCLVACLQNGKLEFYWAAGHNIFDRMQPDQLKKCRESAEYLLAKLQKIRSSDSGQMLAELFQV	344
	XP_002093483.2	Drosophila yakuba	MNCIIRLQKLLFVSSIFGFRDKMSSAKHFQEILEKLSIPDNKKAMYTEDSEEIQNYVIDELKRVDNTFRQVFNGLSLGGSYLDRVKLNVPDAFDLHMKLKFPFHIQPIPSDKGFVFLEGNFQVVHPQLIHRIHLQNWLREAFHKVFRSDKEFATTSGRVYKLSYTLEGYGCAHTILADCGSQSISFDLVPAFEFTGSQWPFAVCPVPAEVRQNWPWFAIPQQKKKSAKPKSSFMVCAPHWEREIMKGTDNLKNVLRLMKGLRDAHVNNLPHLSSYMLKTVLLHRIESADWERDLGTLLVEMWSHLVDHLRARRLEFFLARDHNVINRMNQGEIKTCLKFAEILLQNLRYAQTSGSYQYLAKLFQIQN	367
	XP_002135207.2	Drosophila pseudoobscura	MNFHQALHRILQKLVDDEGQRSKYTEDAVEIQNHVIEKLKLTDDNFRKAFDGLSLGGSYLDRVKLNTPDEFDLHMKLKFPFLIIPTNNEKGFVFLRTHVYNHPIVDGHYINRKNLQVWLRKAFDEVFKSNVKVRCKSGEVYDVMYTSKGYGCAHTIEAEGKKRTISFDFVPAFEFAGTEWPLSTYSKHQNLRSFPWFAVPQRKPGSSDEKIFIVCAPHWEREITQNLLNFKNVLRLMKGLRDAHKTDFPHLSSYMLKTVLLHQLGNVSWTMDLPNLFIKMWNCLVVCLKNGKLEFYWAAGHNIFDRMQPNQLKKCRESAEYLLVKLQKIRSSDSGQMLAELFQV	344
	XP_016925986.1	Drosophila suzukii	MSPQNKIKDILKNLQISDEDRCVYTMDAIDIQNQVIEKLKKEDSTFRSAFDGLSLTGSYLDRVKLKTPDEFDLHMKLKFPFQITPERDENGFVLLYAPGGSHSPIVSGSYICRQDLQGWLRGIFKKVFNPTLCLQSSRTYNTYTVSYTMEGYGCAHSIEAKCGNRIISFDLVPAFEFTNSQWPLANPPVSYQVRSEHPWFAIPQKKSRSSDDRTFMVCAPHWEREMMKGSYNMKNVLRLMKGLRDANCTDFPHLSSYMLKTVLLHELKSVNWQRDEGPLLVEMWGKLLLRLNAGRLDFFLADGHNIFDRLNERELSTCRHNAKITYEKLQQYYSYNNGSQLYKLFEKN	348
	XP_016964968.1	Drosophila biarmipes	MSGQNQIKEVLRSLQISDEDRCEYTSDAIAIQNHVIDELKNKDSAFRSAYDGLSLGGSYLDRVKLTTPDEFDLHMKLKFPFQITPNRDENGFIFLYAPGGRHSQIVGSDGYIRRQYLQDWLRGIFKQVFNPTLRLKSDRTGNTYTVSYTLEGYGCAHSIEAKCGDRIIAMDLVPAFEFEGSQWPFANPPVPWQTRSQYPWFAIPQKKPRNQDDRTFMVCAPHWEREVMKGSYNMKNVLRLMKGLRDGNSSDLPHLSSYMLKSVLLQEIQSVNWKRDEAPLLVEMWGKLVYRLNAGRLDFFLADGHNIFDRLNERELSICRSNASRIYQELRVCNGSQLYNLFKKN	345
	XP_016969041.1	Drosophila rhopaloa	MSFANELQTILEKLLISDKTRSEYTKDAEEIQNYVVKELKRVDDTFRDVFDGLSLGGSYLDRVKLNVPDEFDLHMKLKFPFDITPESTSINDAFIYLKGTLIVAPCQRIHRLQLQDWLRGAFQKVFKSNPTVTTTSGRTFKLVYTLEGYGCAHTILAISGSRSISFDLVPAFEFTGQQWPFGIPPVSAKVRENWPWFAIPQKMLKSKAKTTFMVCAPHWEREIMKDSDNMKNVLRLMKGLRDAHAKKLPHLSSYMLKTVLLHRVDTVDWQQDLGTLLVEMWSLLVDHLRNGRLEYFMARGHNVFVRMNQVEIKKCLATSQELLQKLRLVQLKTNNFFLAELFNLPTFIIN	350
	XP_016984098.1	Drosophila rhopaloa	MPDVPCEKFSATLNSIVRELLDRNINKNTIPQDVIFLKETVVTKLKQNNVVLNHGIMGSTTEALRMISKTEYELHINLKLPFELTPIRDDDRPGFVLLKASEELEHPAIVDGYLDQKAIKNWIYDSLKTIIFYNNFDYLKKEIEFKKFYRVVVPECSFKLTCLPVLEFNYSKWPLSAPDLTERNLISYPWYAVPQVNALIDQRSFLAWSPDWERCIMEMNPHYKKVELLIISLLSNHDVTCPNLKYVIQTTMVHATLNQIIPSDLGDFLIFIIESLASHLKQDKLNPFFESSFNLFRCVSAVEINYFYDVATDLIVNLNQCKSQALAEENNQVVTPATSNANWVPNLHKLFEL	353
	XP_016993185.1	Drosophila takahashii	MSDDTCKSFSAALNEIVGDLLERNINENIIPDEVIALKKELVNYLRGEHESFTCGIMGSTSEYLRKIGNNEYELHLNIKFPFKLTPIRDDERKGFVMLKAEENVKHPAIWKGFLNRAALKGWIRNMLKPKYVPQSLNSYDDLNIKFYRVFNENANICLHIWPMVEFDYRKWPLPVPELPESTLKALPWYAVPQMTTPIDRRSFMAWSPDWERCILEMNPQSQKVRILMMDVMSCMDIPYREDVIQTLLVQAMLEEKMPTDLDLFFIRVLQRFKSHLKEGKLFQLFTDNVNLFRSVSEMKIDLYYDELVNLKRFLHKKKEMGKKFKGLER	329
	XP_016993190.1	Drosophila takahashii	MSDVPCKSFSAALNEIFGHFLEKSIKENVIPDEVIQFKNFLVNNLKDKHENFTYGIMGSTSEFLRKIDKNEYELHINFKFPFKLTPIRDDERKGFVMLKAEENVEHPVIVDGFLNRAALRTWIRNMLKTKFVTHNSLNSSKDLNIKFYRFSNANDNIHLHIWPMVEFDYSKWPLPVPELPESTFQAFPWYAVPQATTPFDQRSFMAWSPDWERCIMEMNPQSQKVRELMTNVISTMDYPLPKDVIQTVLVQAMLKEKMPTDLGLFLSGFCRDFKVT	276
	XP_016993193.1	Drosophila takahashii	MSDVSCVSFSVALNEMIGDLLERNINENVIPDKVIELKKIMVDILKDKHENFTYGIMGSTSEFLRKIDKNEYELHINLKFPFKLTPIRDDKRKGFVMLKAEENVEHPVIVDGFLKRAALKAWILNMLKPKFVSNTSPMSFNDLNSKFHRVSNANANICIHIWPMVEFDYSKWPLPVPELPESTLQALPWYAVPQVTTPIDQRSFMAWSPEWERCIMEMNPQSQKVRILMMYVISSMDIPYPKDVIQTLLVQAMLKEKMPSDLGVFFIAVLQRFVNHLKEGKLCQLFTDNVNLFRSVSEFNNEYHYLDIFKLLTELNDCKSQALTEEKKENGEQNAQAICISNLKSVFLVK	350
	XP_016993850.1	Drosophila takahashii	MSDSDVPCKSFSAELNKIVGDLIDKNRNAIPTEVIELKAWILNKLRGRNAVFSHGIIGINFEPLRQIDENEYEFHFNLEFPFELTPIRDNDRPGFVMLKAEENAEHDAIVDGFLNREALRSWIKNMLDFYYEKMYFKNVYQLLSDEHNYKLTCLPVVKFDYSKWPLPDPLMPGQSFKAFPWYANPQTTTPFDQRSFMASAPDWERCCIEMNPYYRKVEILMTGLLTVNGIQIPKLKDVVQTTMVHAMLKEKEPTDLGVLLIIILERFKRHLEEDKLCQLFTDNVNLFRCVNERDLENYHSVICNVLGQLKKYKSQAMTEDQERNGQLNPKADWIDDLKTKFFF	343
	XP_017018309.1	Drosophila kikkawai	MSFAGNLQEVLKKLLISDEDRAVYTKDAVEIQNFVIEELKKVDNTFREVFNGLSLGGSYLDRVKLNTPDEFDMHMKLKFPLNITPERDQSAFIFLNAPFIVASCGRIHRLKLQSWLRDAFHKVFNPVCSFTSSSRQTYKLSYTLEGYGCAHTIEAVGSSRSIKFDLVPAFEFTGAQWPLPVPPVTEKVRQDWPWFAIPQTMPKRAKRTTTFMAIAPHWEREMMKKSDNMKNILRLMKGLRDAHAQKLPHLSSYMLKTVLLHQLEKVDWQRDLGTLLVEMWSRLVEHLQNGRLPYYLESEHNVLTRMNAEQLKKCRAASLELLNRLKLAKASGSHLECSLLFNVK	344
	XP_017073924.1	Drosophila eugracilis	MSFSKHLQTILEELLIPDNKRSEYTKDAEEIQNYVIEELKRVDIHTFCQVFNGLSLGGSYFDRIKLNVPDEFDLHMKLKFPFDIIPRPIYSGFIYLEGNLVVAGIQRIHRVHLQDWLRNAFNKVFKTDITFTSNSGRVYKLKYTLQGYGCAHTIEAVSGSHSISFDMVPAFEFSGRHWPLAVPPVPAEVRENWPWFAIPQKMPKNKSRTTFMVCAPQWEREIMKDSDNLKNVLRLMKGLRDAHARNLPHLSSYMLKTVVLHRIASVDWQRDLGTLFVEMWSHLVDHLRAGRLEFFLAKDHNIFNRMNSGEIKKCLKASENLLQKLRNAQLNVRYFDLAELFDC	343
	XP_017095282.1	Drosophila bipectinata	MSFTKNLHTILEKFNLSDNDRRAYTDDAVEIQNCVIEKLKSADATFCQIFDGLSLFGSYLDRVKLVTPDEFDLLMKLKLPFPITPVKCGDGFVSLNANIRSCLFAGPDGFVRRNILQKWLRSVFKKVFSKPLHFRAISGQVYTVNSSTTASLPGCAHNIEAVSAGRTISFDMVPAFEFSWPQWPFDETPVPPEIREYWPWFAIPQKMPKSKSKLSFMTCAPHWEREMMRNSHNFRNVLRLMKGLRDGSADGMPHLSSYMLKTVMLHRLKNVDWKRDLGILLLEMWCHLLDHLRCGRLEFFLASRHNILSHLKSGDANQCRDTALALMVKLKNAQDSASYTDLANCFKI	348
	XP_017114676.1	Drosophila elegans	MSTQGKIEEILNKLNISDNDRCEYTQDAISIQNYLVEELKDKDATFRSAYDGLSLGGSYLDRVKLVTPDEFDLHMKLKFPFQITPERDENGFVLLYAPGGRNTAFVSSDGYIRRKDLQGWLRGIFKKVFTSTLSLKCNNTGNSYTVRYTNEGYGCAHSIEAVCGNRSISFDLVPAFEFIWSKWPLADPPVPYQVRVQYPWFAIPQQKSRSSDERTFMVCAPHWEREVMKNHYNLKNVLRLMKGIRDGNSKALPHLSSYMLKSVILQEVSNVNWMRDEGRLLEYMWGKLVERLDNGRLNFFLANGHNIFDRLNQQEINACRTNAHVIFCKLHEAFHQHNVYELQKLFNLN	349
	XP_017121431.1	Drosophila elegans	MSFSANLKTILNRLLISEEDRREYTNDALCIQNQVIEKLKNADSTFIKAFDGLSLGGSYLDRVKLGTPDEFDLHLKLKFPFQITPVANEKGFVYLRAANGYEQFVSYCGYISRDKLQSWLRTVFNRVFGAYNYLDVTSSSSDRVYRVKYRLDGQGCAHSIEAKCGNRIIEFDIVPAFEFVESQWPWPLSDLKVSKKERGNYSWLAVPQRKWGSDDNRTFLVCAPQWEREYMKRQDNLKNVLRLMKGLRDKQNPDRPNAGLPHLTSYMIKTVILQELPKINWQEDEGTLLLKMWNCLVNYLDAGQLAFFWADDKNVFDRMRNDQLRICRINSKKVLDKLRDPRIQNSLDDLSNLFDLN	357
	XP_017129591.1	Drosophila elegans	MSFASHLQTILEKLLISDKSRAVYTKDAEEIQNYVVEELKRVDATFRNVFDGLSLGGSYLDRVKLDVPDEFDLHMKLKFPFDISPNSASINDGFIYLEGTLIVAPCQRIHRLQVQDWLRNAFHKVFESYPTFTSSSGQTYKLRYTLEGYGCAHTIVAVGKSRSISFDLVPAFEFTGRQWPLKVPPVRAEVRANWPWFAIPQKMLKSKAKTTFMVCAPHWEREMMKGSDNLKNVLRLMKGLRDAHVMTLPHLSSYMLKTVLLLRIDEVDWQRDLGTLLVEMWSHLVDHLRAGRLEFFWARGHNIFVRMNQVEIKKCLKTSEVLLQKLRSAQLNTGYLHVADLFNFSTFVVI	350
	XP_017139301.1	Drosophila miranda	MGFAKELQNILDELRISDSDRANYTKDAIEIQNHVIEKLKLADDNFRKAFDGLSLGGSYLDRVKLKTPDEFDLHMKLKFLFPITPENDGKGFVLLCANYHNHPIVADNYINRKNLQDWLRVAFDRAFKSKVSLRCQTGEVYDVMYTAKGYGCAHTIEAEGETRSISFDMVPAFEFASAQWPCGNPGIYNSRKKNMRIFPWFAVPQHKPGLRDDQRTFMVCAPHWERQVTQDMDNFKNVLRLMKGLRDAHATDFPHLSSYMIKTVLLHQLGRVKWTMDLPTLFIKMWNCLVAYLLIGEMNYFLASGHNIFDRMSRGEVHTCYSTASGLLAELHYVNLNGNYDEIAKLFKVFD	351
	XP_017862603.1	Drosophila arizonae	MSFASHLQSVLEELQIKDAERSKYTFHAQTICNELMRSLQQTDKAFKKAFDGLSLTGSYLDRLKLKTPDEFDLHMKLKLPFHIIPKRDILRPGFVFLFTSDAIDHPLVENSYVNHKRLQSWLRDGFTHVLLHECKTINVDGETYTLKYGMKGYGCAHTIVASSNARKISFDLVPAFEFSYKDWPLNDPPVTPQVREDWPWFAIPQTKAPSDDRSFMVCAPHWEREMMTNKYNLKNTLRLMKAMRDVHKDHLPHLTSYMLKTVILLELSNATDNLWQQNEGKTLVLMWSKLVQYFKKATLPYFLAPDCNHFDRMNVKDFNACRQKVDQLLTTLTSLANSPSTHKAVRELFID	351
	XP_020802914.1	Drosophila serrata	MSFTEYLKQKLINLQISSNDHKVYTDDAEALIDHVVQELKKKDSTFNDLFDSFNLCGSYLDQVKLDLPDQFDLHMKLKFPFKVTPIAKDSGYVSLCAEYKYISKKEDLQRAALQYWLHSVLKKVFPSDMILRVGGKEYTLSYRPGTFLCAHKIKAVSNKRNLSIDLFSTYEFTGSQWPFTDPPVPQNVRNAYPWLAIDMFDIYEDGTSFIVSAPLWENALIKDNHKLKDVLRLMKGLRDANRTQLPELSSYMMKTVLLHRAATVDWGRDLGELLVEMWSHLVEHLDNGKLEFFLTKNGNLLRRMQPSNRKICLDTAKVLLKSLREAKLANDKFDNMFA	338
	XP_022215314.2	Drosophila obscura	MGFAEELHNILDELRISDRDRSKYTEDAVEIQNHVIEKLKLADDNFRRAFDGLSLAGSYLDRVKLKTPDEFDLHMKLKLPLQITPKKDEKGFVFLFASGFYHSIAADNYIDRENLQNWLRDAFNKVFKSKLSVRCRTGEVYELMYTAQGYGCAHTIEAEGKNRNISFDLVPAFEFTWAQWPLGNPCIYNSRKKKIRKFPWFAVPQSKKGSTDERTFMVCAPHWERQITMDLDNFKNVLRLMKGLRDAHASDFPHLSSYMLKTILLHQLGKVSWFTDLPTLFIKMWNCLVVCLLNGRLEFFLAHEQNIFDRMSPEERHKCYCTASQLLSELRYADQNRSYNEISKLFNVSK	350
2	XP_017066709.1	Drosophila eugracilis	MENFAEKKISKPLTFGEGIQYVLDRISIKPEDRQTFKEDAQQIQNEFVRAISKQDPYFASAFRGLALTGSSLDNVRINLPDEFDMLTKIKMPCKLEPVPIRSHPGYVFLRASGDNIPIHLVDRWEDEYCIDRLKVQAWFRDNITAVIPELSNIRCNDGRSYELVNKTIGDVAHTIQAKCLSDPDRSISFDFVPAFEFSASEWPRIFPQHRNEDRSWYAVPSEFKYPNVGDDPLSFLVCAPYWERMVLTKKQHLKDGYRLMKAMRDANDMPKIYSYTIKSVFLNASNVNKLINWNQSPGRILIRAIDLLAMFLRKGKLPSYLVPDRNMLDRLSVDMRQDYRRKLCHIFRRLIRCRDRDCMTSEDLQFIFGMRY	372	DC02_01	Deu-cGLR
	XP_016956305.1	Drosophila biarmipes	METPLEEPLKFGAGIDYVLGAISIDDEDRQTFMEDAQQIENEFIRAISRKDPFFASAFRGLSLTGSNLDKVKINLPDEFDMLTTIQLPCEVEPVRLTGQPNYVLLRVRGDNTPYHLVNSQGEENYISRRKVQAWFRDNVNEVIPEVECIHCQGGRTYELKNISGGHVAHTIKATCLSDPSRKICFDFVPAFKFLASQWLRVFPQHPNEDCNWYAVPCKIRTPNVPDDPRSFVVCAPHWERMVLRKKQHLKNGLRLMKASRDANDIPMIFSYTIKSLFLNATKKRMINYNQSPGQVLIRALVCMTWFLRRGFLPFYLVPDASVLEHLGVEQRRDYLKILYSILKRLIKCRERDRMTPDDMQFIFGMQY	367	DC02_02
	XP_017121771.1	Drosophila elegans	MKSFVEYHNTEALSFGEGIELVLDRISIEPEDRQTFKKDAQQIENEFVRAISCLDPFFASAFRGLALTGSNLDDVRINLPDEFDLLTTVQLPCEVEPISVKDHRSYVRLRASGSNIPHNLVNGGDGEYYISRRKVQSWFRDNINEVIPQLNNIRCEGGRSYELKNVSGGHIAHTIKATCLSDPGRKICFDFVPAFKFAGSEWPRVFPRFRDGHRSWYAAPCKYRSPSAVDDPLSFIVCAPYWERMVLSKKQNLKDGLRLMKALRNANDMPMIFSYTIKSVFLNAANKKKINWNQSPGRILIRALVYLAMFLRLGFLPFYLVPDANVLEALSVDQRRDYSSRLCRILRRLIKCRDRDCMYPDDMEFIFGMRY	371	DC02_03
	XP_002134795.3	Drosophila pseudoobscura	MGSNDLTFGEGIEFVLKNISIQSSQRQSFNKDAETIQNVFIRAISGRDLAFRRAFRGLSLTGSNLDGSKIDLPDEFDLLTKMDLNCTLQPVPKSGHPGYVHLRVSGRNAPTHLVDRRSGFDYISRDKLQAWFRQNICAVMQELQHIRCQNGRVYALKYIALGYGVAHTIMATCRGDRKRKIYFDFVPAFEFLASEWPQELPNHQHNNRTWFAVPRSIRDRNARKDPLTFIVCAPYWERMELEKKNNLKNTMRLMKAIRSAHHMNSLVSYMIKSIFLNCAEWKYITWNQSPGQILIRMTVRMIWSLIKNRLPFYLVPGLNLFETVSKSQKSDYLRIFNRIIRTLIKCRDRNCMTPDDMAFLFGIRYY	366	DC02_04
	XP_001983565.1	Drosophila grimshawi	MSDSNICFTYGEGIEYALEKLSIPSDRRSSFNHDAQIIKNAFIEAMADSDPIFRKAFRGMSFARSYMDGIKIDLPEEFDMFVVIRLSCCALKPILVPNRTGFIFLSASGSLHPCVRQFGNEGRFVSRLAMRSWLFRHITAVMPRLQRIRCSRRHIYDLEYTSHDNGVGHTLLAIDHNDTRRRISFDFVPVFEFQASQWIPGLKIPKNSERNWIAVPRKYFKEHSDEQDERSFMLVVPSWEQLVLHKKQNLKDSLRLMLALRDAQEMGALVIYFLKIIYLYKVQGNSINWNQAPGRILIRMLVILQHSLVGKRLPIFPNHFEKISEETRRDYIRIINRMLRQLIRCRNADCLTDDDLFDIFGV	362	DC02_05
	XP_002069126.2	Drosophila willistoni	MANKFLSFGEGIEFVLKAISIDSEQRQIYHEDAQIIENEFINAISKHDKTFRKAFKGLALTGSTLDKIKIELPDEFTMLTKTELPCIVEPVVFEKHPSFVALCLSGPDVPENLVELHNGEKFLSRLKLHNWYCENIKDVIPELDNIQCGKNAYKLEYTGHGYAVAHTLVATCIGNSKRQIYFDFVPAFEFDASAWHNGMKKARNNNNGSWFAVPRKFTKPGAADDPLSFMVCAPYWERMVLQDKQNLKDSLRLMKAMRNANGMDRLISYMIKSIFMNRVNTDDEMYNWNKSPGNILISVTKSMQKCLTRGFLPFYLVPDYNVFDTLCESEQDNYKRMFGRLRRRLQKCHKKDCLSPKDMEFLFGRSY	367
	XP_016925870.2	Drosophila suzukii	MESSKKKPLSFGAGIEFVLDMISIDDEDRQTFKEDAQQIENEFIRAISRRDPFFASAFRGLSLTGSNLDNVKINLPDEFDMLTTIQLPCKVEPVPLIGQPNYVLLRVKGDNIPYHLANHQGQDYYISRRKIQAWFRDNVSEVIPEIKYIHCEGGRTYELKHISGGHVAHTIKAVCLSNPSRKICFDFVPAFKCLASEWLRVFPQHPNEDRNWYAVPCKIRTPNVPDDPLSFIVCAPHWERMVLSKRQNLKDGLRLMKALRDSNDMPMIFSYTIKSLFLNATKKRMIRYNKAPGLVLIRAILLMAKFLRRGFLPFYLVPDASVLEHIGMEQRRDYVRKLYRIVKRLIKCRDRNCMSPDDMQFIFGMQY	367
	XP_016980372.1	Drosophila rhopaloa	CDEKTISKPLTFGEGIGLVLDRISIKSEDRQTFKEDAQQIKNVFVRAISRRDPYFTSAFRGLTLTGSNLDDVKINVPDEFDMLTKIQLPCQLEPVPIRSHPGYVFLRASGSEIPLHLVDRWEDEYCINRVKVQSWLRDNITAVIPELNNIACEGGRSYELAYKSIGDVAQTIKAKCLSDPERTISFDFVPAFEFSASEWPGIFPKHPNEDRTWYAVPCEFRNPHVGDDPLSFIACAPYWERMVLTKKQHLKDGYRLMKALRNANKMPRIFSYTIKSVFLNAANVKKLINWNQSPGRILIRVVDLLAMFLRRGKLPSYLVPDTNMLEHLSIDLKKEYRKKLCRIFRRLIKCRDRNHMTPEDLQFIFGMTY	369
	XP_016990919.1	Drosophila rhopaloa	MQSFAKPKYSKPLRFGEAIELVLEWISIEPKDRQTFKEDAQQIENEFIRAISRQDPFFASAFRGFALTGSNLDDVKINLPDEFDMLTTVQMPCEVKPIPLKGHPSYVSLRVSGAHIPHHLVNREGEEYYISRRKVQSWFRDNINEVIPELYNIQCGGGRSYELRNISGGHVAHTIKATCLSDPGRKICFDFVSAFKFSAREWPRVFPQHRDGDRSWYAVPCKIRSHNAVDDPLSFIVCAPYWERMVLSKKQNLKDGFRLMKALRDANDMPKIFSYTIKSVFLNAANRKKINWNQSPGQILIRAVDLMVMFLRRGFLPFYLVPDASVLEGISVDERRDYASRLRRILRRLIKCRNRNCMTPDDMQFIFGMRY	371
	XP_016992703.1	Drosophila takahashii	MEYSSEKLFKFGEAIEFVLDEISIDSEDRQTFKEDAQQIENEFIQAISRRDPYFASAFRGLSLTGSNLDNVKINLPDEFDMLTTIQLPCKVEPVPLIGQRNYVILRVQGDGVPMHLVNQQGDGYFISRRKVQAWFRDNVNEVMPEIKYIHCGGGRTYELKNITGGHVAHTIKATCLSDSGRKICFDFVPAFRFLASEWLRVFPQHRNEDRNWYAVPCKIRNPDIPDDPLSFVVCAPHWERMVFEKKQHLKNGLRLMKALRDANDMPKIFSYTIKSLFLNATKKKGMTWNQSPGKILIRAIIFMTMFLRRGFLPFYLVPDASVLEHLEKDERKDYLGKLYRILKRLIKCRDRDCMTPDDMQFIFGMQY	367
	XP_017027046.1	Drosophila kikkawai	MNSKEFTFGEGIEFVLKQISISSEDHQTFQEDAQQIENEFVRAISRRDPFFARAFRGLSLTGSNLNKVKINLPDEFDMLTKVALPCGMQPVPVAGNPGYIHLRVDGDNVPLHLTDRLGDLYYINRRKVQSWFRENINAVIPQLNHIRCSGGRSFELSNRSGGHVAHTIKARCLSHPGRNISFDFVPAFEFMASEWPRTFHKYPHKDLSWYAVPRKIRSSIGEDPLSFIVCAPHWERMGLEKKKNLKDALRLMKALREGNDMHMLFSYAIKSVFLNATSQKRINWNQSPGRILIRAVDSMAMFLRKGFLPFYLAPDANLFEDLPEEEARVYIRILRRIFRRLTKCRDRNCMTTEDIQIIFGNGVLMS	366
	XP_017100189.1	Drosophila bipectinata	MCTFGGEIEKVLKTISIKPTDRVNFNIDATIIENAFIHQISQRDPFFKSAFRGLSLTGSYLDRVRTNLPNEFDMLTKVELPCFIELVPVRHHQSYIFLRVRGNNIPYHLTNQLGNEFYISRRKLQIWFRENIAAVIPLLQNIPCSGGRRYRLEYVPNGHVAHTIKAILLTNPCHFIDFDFVPAFAFSPREWPREFPRHKNGEQAWYAVPKKFKSPLAEDDPLSFIVAAPHWERMVLHKKQNLKDGYRLLKAVRDANDLPLLFSYTIKSVFLNDAKKNINWNQSPGKILIRAIVQTTNHLNRGFLPFFLVPKSNVLDHLQKRDIYNYKAKLFRVLKRLIKCRDRDSMSPADIKFIFGIEI	359
	XP_017138500.1	Drosophila miranda	MGSNDLTFGEGIEFVLKNISIQSSQRQSFNKDAETIQNVFLRAISGRDLAFRRAFRGLSLTGSCLDGSKIYLPDEFDLLTKMDLNCTLQPVPKAGHPGYVRLRVSGRNAPTHLVDRRSGFDYISRDKLQAWFRQNICAVMQELQHIRCQNGRVYALKYIALGYGVAHTIMATCRGDRKRKIYFDFVPAFEFQASEWPQELPNHQHENRTWFAVPRSIRGRNARKDSLTFIVCAPYWERMKLEKKKNLKNTMRLMKAIRSAHHMNSLVSYMIKSIFLNCAEWKYITWNQSPGRILIRMTVRMIWSLFKNRLPFYLVPGLNIFETVSKSQKSNYLRIFNRIICTLIKCRDRNCMTPDDMAFLFGIRYN	366
	XP_017844343.2	Drosophila busckii	MSFYKEDVDENSDEYDEYSEFSSVHYTTESTDNSTEYELSFNEGINYVLSEIRMPDQQVRLYTSHAQIIEDTIIRAMSRYDPYFKNAFKGLSLGGSYLDHLKICLPDEFDMHVKIYLGCHLEPVPVQGIPGYVFLRANNEYPHKCIKHFRNGWFVDRIAVQQWFRDIISAVMDEIQYIRISRRYCYTMSYKKQGFGVAHNLVATDTKNSDRQISFDFVPVFEFEAKQFPRTMESVPNKGRTWFAVPRRFSAKWKDDSRSFIVCAPHWERIVLKNKQNLKDSLRLMKRFRDANDMGALVSYKLKSLYLRELTKSRVNWDWPPGEILIKMLFNLLWSLYQKKLPFYLNTKHNLLNEISDRDRYRYISILRSHAGKLASRRKQNYLTSDDMYNIFGIDDQSQ…	407
	XP_020798822.1	Drosophila serrata	MCSKEFTFGEGIEFILKQISISPEDRLSFQEDAQQIENEFVRAICRRDPFFARAFRGLCLTGSNLNRVKINLPDEFDMLTKIALPCDIQPVPVAGHSGYIHLQVGGDDIPLHLTDRLGEYYYINRRKVQTWFRENINAVIPHLNYIRCAGGRIYELSNQTGGHVAHTIKARCLTHPGRKISFDFVPAFEFLASEWPKAFRKQRLFPNKGRSWYAVPRKISSSIAEDPLTFIVCAPHWEKMGLEKKQHLKDALRLMKALRMETKILFSYAIKSLFLNATSQKSINWNQSPGRILIRAVDYMAMYLRRGFLPFYLVPNANIFENLAADQRRECMKISRRIFRRLVKCRDRNCMTTEDIQFIFGKSLVT	366
	XP_022214235.2	Drosophila obscura	MSSDYDFTFGEGIEFVLQDISIKPAQRQSFNKDAEIIENALISAISSHDRTFARAFRGLKLTGSNLDGLKIDLPDEFDMLTTIGLNCKVHPVPLADYPGYVYLRVSGKKVPTHLVDNRYNYISREKLQAWFRQNIAAVMEELQHIPCAGRRTYALKYMAHGYGVAHTIMATCRGNRKRKIYFDFVPAFEFQAHEWPQGLHQHQHENRTWFAIPRTIRGKNAPKDPLTFMVCAPHWERMVLGKKQNLKDTMRLMKAIRNANHMPSLISYMIKSVFLNCAEWKYTTWNQSPGEQLVRMCVRMIWALVERRLPFYLVPELNLFETLSDNQMSDYLRQFNRITRTLIKCLDRDRITPDQMEFLFGITYD	365
	XP_023161025.2	Drosophila hydei	MSCSDTDSEDYTTSDSEDYTTSDSEDYTTSDSEDYTTSDSEDYTTSDSEDNTTSDSESCFTFGEGIQYALEQIAFPENARRTYCHDAQVIENAFITAIADYDPLFRKAFGGLSLGGSCLDGIRIHLPDEFDMHVKIRLPIDLQPVLVPDQPGYIFLRASRCKHPCVAQYRGEGYFINRQAVQKWIRQSIEAIMPRLQAIRCTRRRVYSMEYQAKGSVVAHTLLATERRNPSRQISFDFVPVFEFEATEWPRGLQKPRNGGRSWFAVPRKYANKPEDSRSFIFCAPHWERLELHDRQNLKDSLRLMKALRNANQMPGLYSYLLKSIYLDELRKNSTQWDQAPGQILIHMLGKLRQGLAKKHVPFFLVPDHNNLDKLEPEMITDYYRSISRTLNTLNQRLN…	419
	XP_030372256.1	Scaptodrosophila lebanonensis	MTSSDSECEFTFGEGIEYALQEISIDSQDRQIFTRDAQTIQNAFIQAISRYDPTFKNAFRGLSLGGSFLDDIRIELPDEFDMHVKIVLPFEVEPIRVSNYPGYVFLRVGNRYARHHCIQTYGADGKFINRELIQTWFRTNISAVMNELQNIRCGNRSYSLKYTAHGYGVAHTLVATERRRRHRKIYFDFVPVFEFEACEWPRHFSRVPNAGRTWLAVPRKYMGKNVNDSRSFMVCAPHWERLVLHKKQNLKDSLRLMKAFRNANDMPHLVSYMIKTLYLNAVEERKTNWNQAPGRILIRLMVELLMDLLDGFQEFYLAPDHNNFSNISREEIQEYKRIVGRTLKKLISRRNADYLTWDDLSNFFGVEC	368
3	XP_020802446.1	Drosophila serrata	MSSVFEDYLLDIAEDLKAPGDHDDFYEVLDFVMITVKGNSLLRSICHPRFLIFGSAAHEVRMYDNDEYDVMIELEFPNYEQILVRPDQHRPGMVHLCFKQLDSHNFVEDTLLDHRWYLKRKGVRNWMDSILSDLHDRLIWVNNRRYAYRLHCERRKNCYTITATSENRQFSIDFVPAIKVLFEGIDLQVVPKSMPGPKRSSGCTFMVHNIPEELDLFNGGGVMIQDAVILLKALCESKGLPKIRFYHLVSLALWLMDSEDIEEYSLEDIFLDLLDDLCDAFEKNFLLYYSYEELNLLFNFKPHQLAEYAKVLNEAYMTLKTYPHQENLSFGRCNWHFVGDE	341	DC03_01
	TDG50670.1	Drosophila navojoa	MSNFECYLREIAEDIRNPDDPNNIRDFQTVKSYVLRILRLQDPYFNIIFQKDILFGSLAHKVRIYNDDEADVLMELRFPAYNLIKQVEDIKRPGFMFLDFSQACCDTMIANHLANNKGRILSQSKLRRWIDSIFTNALYNYGNVVHGIYEDYQLKYVWRGAAYTIQAVSHLRTFSIDFVPAVKIVCQTAGTWHAIPKSSNIAGHMHRYTFMISNVDAELQHVARCGRKLKDVLRLLQAFRISKNLPKLRCTHFVNLAIWLSTRMGYQTLYYMSVSDLFLQMLYELCEAFYEGHLPYIWNCQMNLLGNFKEMEILQYHNELLDAYTTLDSYPSQPALSYARCLSHFE	346	DC03_02
	XP_002050148.1	Drosophila virilis	MSNFEFCLREIADDIRNPNDSINANDFFAVKDYVLSIMRNQDNYFRKICQNDILFGSMAHDVRLYDDDELDVLMELRFPAYSRIEQVDDEQHPGMVFLDFSDACVDNMVFKRLANNNRMYMNRYSLKRWLNNIFVNALDNYGNVVYGDYDEYTLGYEWRGITYTITAESPSRIFNIDFVPAVKIVRPKSGTWLAIPKYTSGNTHHFTFMISNAQAELQHVDRCGQALRDALRLLQALRNAKQLWQLRCYHFVTLAIWLARRVGHTKMFHLSVSELFLMLLSDLCDALLEGHLPYVWNSQMNLLGNFSDNELSQYISELCNAYNVLDSYSYKPTVSFARCRRFFD	344	DC03_03
	XP_017125003.1	Drosophila elegans	MSSTFEQHLMEIANELKAPSDDADFAIVRDFIMDIISDNQTLTSTCRVEMLDFGSRALGINKNDSDYDVMVVLEFPYFEDIFVRPDQHRPGMVHLDFKDLPSNYFTQDTLLDNRWYLKRDELQTWMQCILTNVIGRRVRGACWDYYELRYHRKPTCHTIIAESNNRVFSIDFVPAIKIYFDDSDWLAIPKWAPGPKRSNGCTFMVSDIEQEIYWFKQGGMVIQDAVALLKALCEAKDLPKIRNYHLVSTAISLIKSDDFDGTSLESTFLDLLYDLIDALEDNDLPYFCYDELNLLSNFKPNQVIEYANVLNSVYKTLQSYPHQDNLSYERCSWHFFGDDDDDYDD	345	DC03_04
	XP_014764123.1	Drosophila ananassae	MSSIYEEHLEVIVSHLNTPPTDHGDFYRVRNFVINLVRDNRLVKSTCKVNSICFGSSVHGIRMYNNDEYDVMIELEFPFWSGIFARPDQYRPGMVHLDFKDLPFNQFTQDMLLDHRGYLLRSNVQTWMQSILLDVSGRQVWGEGRNLYYLRYKPGQCCHTIIAQSDSRTFSIDFVPAIKVMYDGADLQVVPKYAEGPKRSHNCTFMVTDILEEVRLFENGGELVQEAVMLLMALCETKGLPKIRKYHLVTCAILVMEYDDFYNFTLADVFINLLGKLIDALADNSLPYLGYMDRNLLSNFKPHQIDEYIDVLNSAYSTLKTYPYQYKLSFDRCSEHFL	338	DC03_05
	XP_002091218.2	Drosophila yakuba	MGSTFEKYLEYMANKLYDTSNDDDFKSVRDYILRRIVMANDLLTSTFEVEYFDFGSRALQIPNSDSDYDVMVVLKFPYFKDIFVRTDHHRPGMYHLDLKDVPYNSFTADNLLDNRCYLSRDKVQTLMQCILMNAHDRTVRSYRLRYRRGQNCHTIIAESSKRTFSIDFVPGIKIHFDGFDCHAVPKEAPGPKRSNGCTFMRIHPANEKFYFKKGGKKIRDAVMLLKAMCEAKNLPKIRKYHLVSLANALIEEDNFKDSSLEYVFLDLLCDLADAFDNGHLSYFLSDLNLLTNFNPNQLLAYSDALDSAYSTLKTYPGQDNLSFARCSWHFFDD	333	DC03_06
	XP_016929474.1	Drosophila suzukii	MSSTFEQHLEQIVADLYGYTNHCDFAVVRDFILDKIVKQNNLLTTTCNVESVNFGSRALGIQNYDSDYDVLILLEFPSYEDIIVRPDQHRPGMVHLDFKNMSFNSFTEDTLLDNRWYLKREEVQTLMQCILMNAHGRTLTGRHYDNYTLRYHRKPNCHTITAESKRHVFSIDFVPAIRIHFDGCDWEGVPKFSPGPKRSNGCTFMMSAIKSEIHFFNKSGQNIKDALLLLRALCQAKDLPKIRNYHLVSLALNLVASEDFEDYSLEDIFLDLLYDLVDAIQSNELSYFCYSDSNLLANLTPQNLVDYKNVLDSAYLTLKTYPGQYKLSYERCSWHFFGDDSDDYYDD	347	DC03_07
	SPP73860.1	Drosophila guanche	MIPSTKISSVFEKQLQEIADELRNPFNGQTDVDFKNILDFVSKMWEDDETLKDTCLIKPIVFGCGGHGIRLHNDNKYDVMMEMKFRYYDAITVKKDQDRPGIYHLNFQDLPCNKYMTDKMLSDGSDLKREDVHAWAQAILENAHGSTVRGRREIYLLRYKRRNNSHTIHAVSSTREFYIDFAPAVKLVVDESSAQALPKAWPGPKRSKATTFMLIAADFELSVLNQVGKATKDALLLMQALCIVKNLPKIRNYHHVTLALLLHDWKKIDPQSSLATVFLSLLLNLWDGIRKEDLCYFCDADLSLISNFSKTELAEYATVLKSSMETLTSISLRKKLDEGSCRRFFFK	347
	XP_001976070.2	Drosophila erecta	MGSKFEKYLIHMADGFYSTSNDSDFKLVRDFILRKIVKSNDLLTSTFKVESFDFGSRALEIHNSDSDYDVMIVLEFPYFKDILVRPDQHRPGMYHFDLKDVPYNSFTADNLLDDRCYLLRDSVQTLMQCVLMNAHNHDCKFYRLRYRRKYKRHTIIAESSGRRFSINFVPAIKIHYEKYEWQAIPMEAPGPKRSNGCTFMMIDAKCEISLFKVGGKKIRDAVILLKAMCEAKNLPKIKNYHLVTLANELIDREDLEDLSLEFIFLDLLYDLVDAFENRDLPYNLLEDLNLLTNFNPSQLLVYRDELDSAYSTLRTYPGQESLSYGRCSWHFFGDDSD	337
	XP_002006454.1	Drosophila mojavensis	MSNFECYLQEIAEDIRNPNDPSNIKDLNVVKNYVLKILRLQDSYFNSICKNDILFGSLAHKVRIYNDDEADVLMELRFPAYTRIKQVEDVKRPGFVFLDFSQACSDTMIANRLANNKGRIMSQSKLRSWIDRIFTNALYNYGNVVHGIYEDYQLKYFWRGVAYTIQAVSHLRTFSIDFVPAVKIAGQTTGNWHAIPKFSNIAGPMHHYTFMISNVEAELQHVARCGQKLRDVLRLLQAFRTSKNLPKLRCTHFVNLAIWLSTRMGYQTLFYMSVSDLFLQILYELCEAFDEGHLPYIWNCQMNLLGNFKNMEILQYHRELVDAYTTLDSYPCQPALSFARCLSHFE	346
	XP_016979493.1	Drosophila rhopaloa	MSSTFEQHLLEISAELYAPSDNSDFAVVRDFIIDIVKDNKLLTSTCKVEPLEFGSRALGIHKYESDYDVMLVLEFPYFEDIFVRTDQHRPGMVHLDFKDLPFNTLTADALLDNRCYLKREGVQTWMQGILMNVVGRQVRGKSWEYYRLRYHRGPNCHTIIAESETRVFSIDFVPAIKIHFDDSDWQAIPKWAAGPKRSDGNTFLVSAIEDEIYRFELGGSVIRNAVVLLKALCEAKNLPKIRNYHLVSTAIRLIERDDFDDSSLEYVFLDLLYDLIDALEDNDLSYISYGDLNLLTNFKPHQVLEYVSVLDSVYSTLKTYPYQYNLSYERCSWHFFGNDEDDYDY	345
	XP_016994619.1	Drosophila takahashii	MSGLRSRRTLCVCTYTILRTNMSTFEQHLEEIASDLYGTSSHCDFAIVRDFIINNIVRANELLTSTCQVETLDFGSRALGIHTPYSDYDVFVVLKFPSYKNIIVRKDYHHFGLVNLDFNNVAFDSFAEDALLDNRCFLKREDVQSLMHSILMNAHGRTVYGMNNDLYRLHYKRRQTSHTITAESENYRFSIDFVPAIRMHFNGYECQAVPKYGGGPKWFNECTFMVNNVQSEIRHITSGGKNMRDAIVLLKALCEVNNLPKIRNYHLVSTAINLICSDYYDEFSLEDVFLSLLYNLAEAFNEHDLPYAIYGDLDLLSNFNSLKVIEYADVLNRAFRTLKTYPDKYNLSFERCSWHFYGDDYYE	363
	XP_017027510.1	Drosophila kikkawai	MSSVFEEYLEEIADDLYAPGDHDDYYKVLDSVKAIVKSNSLLNSICHPEFLTFGSAAHGIRMFDNDEYDVMIELEFPNYHQILVRPDQHRPGMVHLCFDQLESHSFVEDTLLDHRWYLKNEEIRNLMDSILRDIQDRVVWGTKPNDLYRLYYEYRQNCHTITATSADREIFIDFVPAIKVRFEGVDLQVVPKSVPGPKRSRKCTFIVSNIREELSMLSGGGRVMQDAVILLKALCESKGLPKIHFYHLVSLALWWLNDNEDSDEFSLEDLFIDLLYELCQALKDNSLSYYFYDELDLLSNFEPQQLARYTKVLDEAYMTLKTYPDQDRLSYGRCNWHFFW	340
	XP_017038797.1	Drosophila ficusphila	MGAFEQHLNEIAAELYGLPVHQDFTIVKNFVMDLVRENRLLSETCHVASKDFGSKALGIQRPGSDFDVMIVLEFPYYEDIFVRPDQHRPGMVHLDFYGLPCNSYTEDNLLDHRWYLKREEVQSWMQGILTNVHGRSVRGQNYQYYELRYRRGTNCHTITAESNDYVFSIDFVPAIKIHFDESDWEAIPKWAPGPKRSNPCTFMVSDVEEEIDRFKLGGENIRDAVVLLKALCEAKNLPKIRNYHLVSTALTLMDNEEVEDCSLQYVFLTLLYDLIDALKTNDLCSYFYDELDLLTNFNSEQLSEYANILNSAYSTLKTYPYQYKLSYERCSWHFLGDDDEDED	343
	XP_017106147.1	Drosophila bipectinata	MSSTFEYYLENILCNLQSPATDHEDFYTVQEFVLNLVKNNRLVKSTCNVNGIGFGSTAHGIRMYDNDEYDVMLELEFPYYENICVRPDLHRPGMVHLDFKDLPYNDFTEDLLLDHRCYLLREKVQTWMQSILLDVSGRTVTGKGYSSFYLRYKPGYNCHTIWAESDSHTFSIDFMPAIKVIFDDMDCQVVPMAAEGPKRSHGCTFMVSDVREEIRLFEEGGMFVQKAVMLLKALCETKGLPKIHNYHLVTCAINVIARDDFENLNLENVFINILGHLVDALEQHSLPYLGYMDRNLLSNFKPQQLNEYIDILDSAFTTLKTYHHQYNLSYERCSSHFLTE	340
	XP_022233102.2	Drosophila obscura	MSNGPFAVCLEHKMSSVFEKQLQEIADELRNPFNGQNDVDFRNILDFMVKMWRDDQKLKETCTINSIVFGSGGHGIRLCSDNKYDVMMEIQFPSYEKINVRKDQDRPGICHLNFQNVPCSKFVLDNLLTDASELKREDVHAWMEAILDKAHGATVRGRREIYMLRYKRRNNCHTIHAIASAREFFIDFAPAVKIISNGSRCQALPKAAPGPKRSKATTFLMIAAEYELSLLEKTGKAAKDAILLMQALCIAKDLPKIRNYHLVTTVILLHHSKEINPESTLTTVFLALLLDLWDGMDDEYICYFCYEDLSLISNFTKAELTEYATVLKSAMRTLSTYSHRKKLAAGSCRSYFFK	354
	XP_023179672.2	Drosophila hydei	MSNFEYYLQSIADEIRNPNDPSNLNDFYAVKDYVLDILRLQDSYFGQICQNDILFGSFGHKIRIYDDDEMDVLMELRFPAYNRIKRVLDINLPGFTFLDFSQACFDTMIDRCLANNKARLLCQSKLRRWINKIFTNALNNYGNVVQGDYEDYELSYVWRGETYTIEAVSPCRTSSIDFVPAVKFVDSKAFCWHGIPMFSSIPGNMQHYTFMISYFNSEKGHLNCCGQTLRDVLRLLQALRNSKKLLKLRCTHFVSLAIWLARRVGHQTIFHMSVSELFLMLLSDLCDAFYDGHLRYVWDPDMNLLSNFKANQLSQYHAELVRAYNILYSYTHQPTLSFKRCLSHFT	346
	XP_030562752.1	Drosophila novamexicana	MSNFEFCLREIADDIRNPNDSTNANDFFAVKDYVLSIMRNQGSYFRKICQNDILFGSMAHDVRLYDDDELDVLMELRFPAYSRIEQVDDEQHPGMVFLDFSDACVDNMVFKRLANNNRMYMNRYSLKRWLNNIFVNALDNYGNVVYGDYDEYTLDYKWRGITYTITAESPSRIFHIDFVPAVKIVRPKSGTWLAIPKYTSGNTQHFTFLISNAQAELQHVDRCGQALRDALRLLQALRNSKQLWQLRCYHFVTLAIWLARRVGHSKMFHLSVSELFLMLLSDLCDALLEGHLAYVWNSQMNLLGNLSDNEMLQYTSELCDAYNVLDSYSYKPTVSFARCRRFFD	344
	XP_030562949.1	Drosophila novamexicana	MSEPFNDYLEDIVEELESPKLWSETSDFESAKNDVVYNLRMCSTSFNILFNRSILFGTAAHRTRLYTDDRYDVMLELLIPSYQKISSFENNDNYVCLDVSDVPYDLPISDQKDLINRHLLKNWLDDIFLKAFDRYINSFWGSKYYELTYELHDMSHVVFARSKTRAFKIVFVPSIKCVLGAPVSAITKLVPGSLAKYSFLPSQPEVEHNRLQVDVVRKALILLQALCEAKGLTEIRYYQLVNLGISPHVNKYAITTTLDDVFLMLLAELCDAVESQHLAHYFLGDLNLLGNISCEELYEYESILDRAYSTLSSYVHQGALSYERCRSHFE	330
4	XP_005174894.1	Musca domestica	MSPFNKHLHNIHGEISVKKSDRQMYTEIFDEIVQTIVEKMHQVDGVFKSLNKGQELFGSYSNGVRIRSPSEFDVYLVLKFPYPIDVLRDKSRPGFVHLHMSKAKEEAWSYCNTPLYNVLKNIVDYNNGLLRRTNFKNWMFDVIETAVERCRVRFRNNGYDVSSERHAVAYNVYVRDLNNPDIKISIDMVPAIEFGPCNWIQIRSYGVVKPSHFCNFMAVAKKSSYKPKNTFAHTFMMVNSRSERDILLNRQHLKPALRLLKSLRDKYEMNRLKSFFITNVFLWQVQIQPLDFWKKPLGDVFLYMLYKLRDGFEKGELKYFWFEEFNLLDILKPKEIREYSKTLNQIYGTMRSYLHQPNLSYNRVASYFDLPESEYDSESEYDSEPVYYDSDDYYDYDEE…	417	DC04_01
	XP_023295160.1	Lucilia cuprina	MCTFNDHLQEIHNKISIKDYDRRPYTEMFDNVRNWLMKEMCNADPVFKEMYKGTTLFGSYLNRVRIVTPSEFDVFILLDLPFDFNVTTHPERPGFVQISSDKWQCYDTSSKNKKKYRGMFRQHTIEGLNRNKLQRWIMGIIEHVLSHAPMPAGYNIKHTRCLVAQNIYVQEKQWPYKTISIDFVPAIIMPEEYMKPLVRKRVCVKPEYYETFLAIPKPLMGCGPKGSRRLTFQLVNPTAECDIIWNKQNLKVVYRLLKSLRNQYGLNRLKSYFLTAVFLQQVNKCTDKFWQQSIGDIFIFMLDKLIVYFDQAHLPYYWVSGFNLLSILKPEEITEYADILADAYNDLYKLAGENYVTYSQVLKHFKICFVKAFGTKSFKAFPPLYNFDDYDACLNNKTS…	533	DC04_02
	XP_019846859.1	Bactrocera dorsalis	MAPCFYETCLQFIAQKITIRDEDREVYLKDFDIIRDYILNGMREVDSVFNILYVYVLLSVGSYSNNVRIKYPSEFDVIFKLSIPYSSYINVEEDEDRPGFVNLDFEELMEELYNCNGYNDVYNHMCDLVDQNNQYLNRSRLQTWLKGVMEDCLDTNGDRVRGNWGDIYKLIYTKRGLAHTIYAKCARRTISIDFVPGICFGTADWIDVRYGPKFRYKCEQWYAVPKPTPGPYETRCYAFMVCNPKVEHDLLLGNQNLKVVFRLLKSLRNAYGMRCLKSYFITTTFLWEIEIQNKNFWNNPLHIILEHMLETLATDFENEWLPFFWNKELNLLDNLSQDDVEDCAYKLRKAYNTLRQYKFAPNLTYKRCLTHFEVP	375	DC04_03
	XP_004522701.1	Ceratitis capitata	MAPYEGYLLEIAQAITVRDEDRQLYTADFEIIRNYILNGMCKVDNVFNIIYRGTSLFGSYSNNVRIKYPSEFDVIFKLSVPFSKYINVEEDEDRPGYVNLDFEDVMEEMYECNGYTDAYNRFVDLVDTNNNYLRRSNLQRWLKDVMETCLDTFGNQVRGKWGHLYTLIYSKRGLAHTIYAKCSKHSISIDFVPGICFGPTEWMQLPHSRKFKHKCDQWFAVPKPTSGPKGTRRYAFMVCNPKVEHDLLLGRQNLKVVFRLLKSLRNAYGMYRLKSYFLTTAFLWEIQIQSDRFWHNPLHILLEHMLETLASDFAEGSLPYFWNKDLNLLDILSDDDIDELAYKLGRAHETLRQYKFEPNLSKKRCLTHFELP	372
	XP_011191181.1	Zeugodacus cucurbitae	MAPGNYEKYLAKIVKKLTISDEDRAVYVKDFEIIRDHILTAMCEVDHVFDTIYKGPILFDNYPNNVHIKYPNKFDVIFKLSIPCSSYIEVDEDDERPGFVNLNFQKLMRKLSEYDDYDDIYNRLLELLDRNGNLLCRSNLQNWLKNVIKEGLENCGDFVRGNWGDLYTLIYTSRGFAHNIYAKCSNRVISIDFVPGLSFDIGTADWIDVRHCRKYRNKCEEWYAVPKPTNGLKATRRYAFMIRNPKVEYDLLLENQNLNIVFRILKSLRNAYGMHRLTSYFITTALLWEIELQNKIFWDNPIYIILEHMLETLARHFGDGCLLFFWNRDLNLLEYLHDDEIEDYAAKLKKVHNTLRQYKTEPNLSYKRCKTHFQLPC	377
	XP_011292450.1	Musca domestica	MSTFEQHLLDIDDAIGPEVEERNTHLKLKQKVTEWLIEEMRRADTVFDKLCVGLSPYAGNNDWNGDFKSNEFEVICVLEFPYAMQIGLDNDRRGFVHLDMYDVLNKLANDSKSDDVFILLSNLVSLETAYLQRQALQNWISQVINKALDSMHNYPYKVAYNRCEYAHILSVFERTTTVRMIAIDFRPVIAFGKVNWMKTYAKTIKNKYYYSWYALPIESSLPADNHTHEYTFLMINPMAENELLWSNESLKVVFRLLCSLRDNYGLHELRDYMITNTLFWLVKKSSGLLNGPTRDIFIDALLRLNKFFDDANMPSFWVVECNLLDVFTKVDIQLYKKKFQRIYTQFVSYRKTKQLPLDRVLEHFFVK	367
	XP_013103938.1	Stomoxys calcitrans	MWFIVKTMESTFDRYLRAIDNHLCCSQANRDFYIPMYKNFKVWFTQEMRRVDRVFDKLCTGVTSFGTYSEWKGDQMQPNEFVMLYILGFPSPVTVSPDKLRPGYVQLNMLSVLEKLTDMDEYEEVYFKLNNFVDPSNANLRRTELQAWISSVIRKALKAAKNVDYDITYESQYNTETFHFLRVRQRAHPNSTIKVDIAPVIPFGEVSWMHKHKFANFQDVLYHTFYAVPISTTKPPRKTRACTFLIINPIAENQLLWSNPTLCCVFRLLISMCHGCKLSQIKNYFLINILLWELKMQKETLWDNSIEDIFKHMLSQLWTYFIDRFLPDFWTKDCNVLNILSQDEITLYEKMLRNICDLFLTYSQRQQLTLDRMRNIFLKSN	381
	XP_014097612.1	Bactrocera oleae	MAPVVETYLQDIAQKITIRDEDRPVYTKDFDIIRDHILNGMCEVDNVFNILYKGPSLFGSYSNNVRIKYPNEFDVIFKLSMPYSSYINVEEDEDRPGFVNLDFADIMEVLYNCNGYTDVYNQFYDLVDWNNHYLNRSSLQTWLKGVMEDCLDINGDRVRGNWGDIYTLIYTKRGLAHTIYAKCAKRAISIDFVPGICFGTAEWIDVRHCRKFRNKCEQWYAVPKPTSGSQETRRYAFMICNPKVEHDLLLGNQNLKVVFRLLKSLRNAYGMRCLKSYFITTNFLWEIELQHKNFWYNPIHIILEHMLETLASDFENGWLPFFWNRDLNLLDNLNEDDIEDCAYKLQKIYATLKQYKFQPNLSLKRCLTHFEIP	373
	XP_017482013.1	Rhagoletis zephyria	MPSYPYESYLQEIANLITIRDEDRPICTKDYDRIRDHVLNGMCFVDNVFNKLYKGTSLFGSYANNVRIKYPGEFDVIFILSIPYSSHITVTRDVSRPGYVRLDLRNTLDEMSENYGYSDVYDHFYELVDNYYYLRRSKLQTWLEEVVEDCLDERGNQVRGCMGDLYTLTYSKRGLAHTIFAKCSIRSLSIDFIPGICFGSEEWMKIVPYPKFKFWDNSYQWYAVPKPPSDRRRSRCLSFMIANPRVERKLLLDRQNLKVVFRLLKSLRNAYKLDRLKSYFITTAFLWEIERQSDAFWQSPLYVLLEHMLYVLAKAFYDGHLLFYWDRENNLLDILSDEEIGFYAQELRRAYTTLKQYKTEPNLTLKRCRTHFELP	375
	XP_018788607.1	Bactrocera latifrons	MAPCFYETCLQFIAQKITIRDEDREVYLKDFDIIRDYILNGMREVDSVFNSLYKGPSLFGSYSNNVRIKYPSEFDVIFKLSIPYSSYINVEEDEDRPGFVNLDFEELMEELYNCNGYNDVYNHMCGLVDQNNQYLNRSSLQTWLKGVMKDCLDTNGDRVRGNWGDIYTLIYTKRGLAHTIYAKCARRTISIDFVPGICFGTADWIDVRYGRKFRNKCEQWYAVPKPTPGPYETRAYAFMICNPKVEHDLLLGNQNLKVVFRLLKSLRNAYGMRCLKSYFITTTFLWEIEIQSRNFWNNPLHIILEHMLDTLATDFENEWLPFFWNNELNLLDNLNENDIEDCAYKLRKAYNTLRQYKFEPNLTYKRCRTHFEVK	374
5	NP_788360.2	Drosophila melanogaster	MAMNLENIVNQATAQYVKIKEHREPYTAHYNALKDKVYSEWKSSAVLGKLLKGSTLCGGYGDKLKVSIPDEFDLLIHLVFPENDKIIVKADASKPGNVILDMTKVMEIIGSQEHNKPVFDRLQKIVNNKKQLLEDKLNSFLESIMTQTLNKMGNQIEVAGRISHLQYKKCGPAHTIFVKGSCKYSVDFVPAIRLSAAQVVLAPEQRIHFGETLYWDAIPKPMKPAKTDNTSFTSSFYEAERRLLYGKQFLKPAIRLMKQNRNVKNKANLKSYHIKTLFLWQVIQQDPSYWSNSPKDIFIEMLGKLADSLALTPKKGKLPFFWDPKLDMFAQLTDSQRTDLYNHFRKCEYTFRKDNGNVNDCTENNVHSSFSKNTTYKL	378	DC05_01	Dm-cGLR1
	XP_016940984.2	Drosophila suzukii	MANNLENSINQANGKFVNFDQHREKYTTHYNALRDKVYSEWKGSGVLGKLVTGYTLGGGYGDNLKVSMPDEFDLVIHLTFPENDKIIARADPRKPGNVILDMSKVMEIIRNQEHNKAVFELLQKIVNGKKQLLEDKLQSWLQGIMTQTFNKMDKQIEVGGEISPLSYKKCGPAHTIFVKGRYEYSVDFVPAIKLSAAQVVLAPEQMKYFAGTPYWDAIPKPMKPAQNENPSFRASFYDAERRLLHGKNNLKNAIRLLKQHRNVKNKANLKSYYIKTLFLWEVTRQDASYWQKSLTEILIDMLSKLGETLKLTSKKGKLPFFWDPKLDMFAELTDPQRADMFNCVTKAEYTFRRGDGNLTGDIENNVQSSFSNKEKDKGAENKSPNGNGQKTSPKPNQDC…	733	DC05_02
	XP_023295042.1	Lucilia cuprina	MELQANLENVLQKVNNFINIDAKRQIYAAHFDNLKNTIFNELRKNEVLAYLFNGFQLGGSYGDNVKVTVPNEYDLVFNIKFPEQPLIIVTADHELPGNVFLDFTRVIHKIAKEKQHEKILQHLKQWLDDENYLKVEKFQWFLRSCFIDVLTKMNFKITFKGRTSSLRYSREGPAHTIKVTESLNFDYSVDFVPGILLNANQCVTSNIVGQWEAIPKPTPTNNHLYKSFRASFYRQEQKIIKNQQQLKNVYRMMKKFRDSKTNMLKMKSYFIKTLFLWKSSRENVSYWSKPLTEIIIDMFKDMEKSLREEKLPFYWDRKLNLYDNYQPRLMREMLNCVESARETLEKAAKELTLPLQKRVFCIFCKLKI	368	DC05_03	Lc-cGLR
	XP_017096409.1	Drosophila bipectinata	MRRSYRHFRALKKIIFAELRADSRVLDQLIVEYSLEGSTGDNLKISKPNEFDFVFKLEIPYYRNIIVTKCPRIPGNVLLNLTRVLELLKEDPREDYRIIHGFLSNLVDGNNFLVVDKLRSFLQSCFSRALNKIAYRIEVDGQVSRLRYQTCGPAHTIFVDGLYSVDFVPAIRLGFAQNVLPKDLEEYYACANLSYWEAIPKPLKSQLRHPPPQISFRSSFYAAERVMLAGKHKNCTDAIRFMKHYRDLRSNLSHLKSYYIKTLFLWKIRSEPDSYWQDHTLTDILTDMFEELTKCLEKRRLPFFWDAELNMLDVLTQDQITELHVCVKATTEKPIRVRPCCPRRSNTRLIHGVLPKRRLPYYFFKSSKRAPVNHSYSHLKRLVTLYK	387	DC05_04
	EDX08646.1	Drosophila simulans	MEEHRNLEKFVEKKLYVCKKKYIDIPKDEGQRYGKHFKALKSKIFGILRKESAQLDTLIAAYSLEGSVGDRLKIAKPNEFDLVFKLEFPYYKSIAVTRDPKIPGNVLLDMTRVLELLKDDPREDFQRIRELIQGRLVDAQNFLVVDRLRSWLQSLFSQALNRISDRVELVPGAVSHLKYRTCGPAHTIYVYGDYEYSVDFVPAIRLAAEQNVLPTKQLEYLNTSYWEAIPKPLKILTETSTISFRSSFYALEKLMLQGVHENCRNAIRFMKKFRDEPNSYWQNPLSFILPDMFHDLAEHLRRGVIPFFWDPELNMLDALTRKQVWEMYLCVRRIPKMLWAAGISRNKLSLFVLRAFSAVHSHQEYTEVIMSGYTDLTKLETSR	383	DC05_05
	EDV57106.2	Drosophila erecta	MFQEDVGQILFKCKSKYIDIRKHEKERYGKHFEALQSIIFGILKSESSQLDILIAEYCLEGSVGDNIKIAKPNEFDLVFKLQFPYYESIAVTRDPKIPGNVLLDMTRVLELLENDPREDYQGIRKLLQIQLVDAQNFLVVDKLRSWLQSLFSQALNRIAYRVELADGVVSQLKYRTCGPAHTIVVYGDYEYSVDFVPAIRLAAKQNVLLTEQLMYYNRADLLYWEAVPKPLKIQTETSSISFRSSFYSAEKLMLLTKHKNCRNAIRVMKKFRDVKTNLGHLKSYYIKTLFLWKIKQEPESYWKKALLVILDDMFEDLAEHLKRGVLPFFWDPELNMLHDLTKVQVSEMYRCVQRFLGALRGAGIRQKHTLTRLVLRGFSKPSSS	384	DC05_06
	XP_002092925.2	Drosophila yakuba	MRFPRVSLAFPSRFLCVFLAFPVPRSSCRVAFLCRYSPRSFHSTGSTGDKLKVAKPNEFDLVFKLQVPYYENIVVTRDPQIPGNVFLDMTRVLELLRNDPREDFQSIRKLLQVQLVDAQNFLVVDKLRSWLQSLFSQALNRMADRVELVDGVVSQLKYRTCGPAHTIVVYGEYEYSVDFVPAIRLAAKQNVLLRDQLMYFERAKLSHWEAIPKPLKIQTQTSSISFRSSFYAAEKAMLRGKHENCLDAIRFMKKFRDVKTNLGNFKSYYIKTLFLWKIRHEPESYWNKPVLIILTEMFDDLEDLLMRGVLPFFWDPELNMLDVLTPPQISEMLRGVRRIRRALRGDGIRRKHSLRLIVLRGFSHKEERNLKCSHKRKQNYVKRLYREKSRGKTT	394	DC05_07
	XP_017149005.1	Drosophila miranda	MFMVYPRDKWAWLNRAYRYREAVIKPILCPAVNDSCPYKNRVRRFRVIYSNSVYFALAGSSGDMLKIAKPNEFDLVFKLRFPHYREIIVTRDSEMPGNVLLDITRVLQLLKSDPREDQQNIRRLLKSLVNAQNILIVEKLQHWLQSLFSRTLNRLDHRIVVDGKASKLKYRTCGPAHTIEVEGMEYSVDFVPAIRLDDAQNVFRTEQLNYHANIHYWDAIPKPLKKPLITESISFRSSFYEAEKAMLRGKHENCRNVIKCIKKFRDVQTNLHNLKSYYIKTLFLWKIRFEPESYWYKPLTVILIDMFEELTDRLMHGRLDYFWDPKLNMLDIYSRNQTIEMFRCVQGMSGKLRRVAKARNPTYRSLLSVLQAFSHREERIAIPRCYTRKSHQKRQSNRS…	508	DC05_08
	EDW31573.1	Drosophila persimilis	MMLKMNSKEFLEKNLTRHYRKYIEIKERDRAVYGKHFETLHTTLFRILQKEDPTLEHLIVEFNLEGSSGDMLKIAKPNEFDLVFKLRIPHYREIIVTRDSEMPGNVLLDITRVLQLLKSDPREDQQNIRRLLKSLVNAQNFLIVEKLHHWLQSLFSRTLNRLDHRIVVDGKASKLKYRTCGPAHTIEVEGMEYSVDFVPAIRLDAEQNVFRTEQLNYHANIHYWDAIPKPLKKPLITESISFRSSFYDAEKAMLRGKHENCRNVIKCIKKFRDVQTNLHNLKSYFIKTVFLWKIRFEPESYWYKPLTVILIDMFEELTDRLMHGRLDYFWDPKLNMLDIYSRNQTIEMFRCVQGMSGKLRRVAKARNPTYRSLLSVLQAFSK	382	DC05_09
	XP_001960427.2	Drosophila ananassae	SCKYKIQSPRASSTFRYPCLVSHFYRFPRRVAYFSVNKNRVPSSVFAGSTGDNLKIAKPNEFDLVFKLETPFYKDIVVSKCPRIPGNVLLNLTRVLEKLKEDPREDYRAIYEFLMNLVDKNNYLVVDKLRSFLQSRFSRALNRIGYRIEVDGQESQLRYKTCGPAHTIFVDEQYSVDFVPSIRLGFEQNVLSRDLQGYHACANLSYWDAIPKPFKSPLQHPPPQLSFRSSFYAAEKAILAGKHKNCTDAIKFMKNYRDLRTNLSHLKSYYIKTLFLWKIRSSPDSYWHEHPLKDILKEMFEELTECLRKRQLPFFWDAELNMLDVLTEDQITELYVCLRATSEKPLSVGRCSLGQTSTRLHYGVRQNKRMPYYFFKRSKGASLHLCHSFLRGHAHL	396	DC05_10
	XP_028901240.1	Zeugodacus cucurbitae	MDDIFAKINTEINIKRYKKEYVAHFEALRDAIFTALKKDHVFAALYNGNYLKGSYADNLKVKYPDEYDLVFRLKLPEGKRIQVVKDEEIPGNVKIDLSEVLKVIAKQTQHLNTYNRLKKTVTDEGLLSLKLLQSWLESCFTKALDSINKKITHDGITSPLSYSKQGPAHTIYVKVPYTYSVDFVPAIVLISTKAILPTISKDWDAIPKPLKFLPSDTSFRASYDSLENEIIKDKNNLKNALRIMKKYRDIHTNLYNLKSYYIKTLFLWRASKEPSTFWNKPISFVVSQLFIDLKSSLEKCELPFYWDHKLNLYERIGQNGLDSMRTCVASTVAILDKYPKQKDRTENHDLKIYKLFHDSVRSYAVNEDTPFSESLQKMTSKWQSFWYLLN	390	DC05_11
	XP_005177864.2	Musca domestica	MFTTVRPNLETILTDLNKFINIDRDREKYTNHFEQIKINIFFHLRQMKPFGSLFNGYQLGGSYGDNLKVTLPNEFDLVFHIRFPESKLIDVIEDYDIPGNVHLSFTRVMAKIRKEKQHEITYNCLLKWLDANDRLIVDRLQSYFQSCFAKVLEDLNWEARLHNEYTRLRYHREGPAHTIKVIGKNMQYSVDFVPGILLDQFQSITPTHVGQWEAIPKPIKSARRDYTSFRTSYYSAEKAMLQNCNNLKNCLRMMKKFRDAHQNMSNMKSYFIKTLFLLKVHEQGGNKLYWNKPLSTIILDMFKSMEVSLKTKKLPFFWDQRLNMYDQLTNSNLSEMLGCVVSCRMTLEKAQQGLTPAIQRRVYEIFLVQNERRPTVQPEMFETNGDSNEYSPIVEQPRK…	407	DC05_12
	XP_030388384.1	Scaptodrosophila lebanonensis	MGSRNNLETFLQNINKKYININENRAEYIEHFNKLRDTLFLYLKEDPVLNKLFNGFQLGGSYGDNLKVGKPDEFDLVFYLRIPESDSIIVKRDPKVAGNVILDLTQVLNRISNQSNLQEIHNKLKSFVNANNLLLEDKLQSWLSGLVARALNKMENKIEVNGHTSELKYKKCGPAHTLFITTPNKYSVDFVPAIKLNARQNVLAPGLKQYFKVINWEAIPKPMKPFQPNNISFRASYYDAEAALLKDKSNLKSALRIMKKFRDTRQNISHLKSYYIKTLFLWQASRKDQSYWRKALTDVVVDMFQELEESFSAKGQLLFFWDHQLNMLGHLNGSQKNEMFNCLSKASYTIKRAASNMTVDIELRLLFTLSHEGERGAHGRLANASQETNSTVEPPPSGR…	415	DC05_13
	ALC42014.1	Drosophila busckii	MANLENHLNFTQAEFINIDKERKVFSVHYNALRDAIYSNLKVEQPVGTWLNGHKLGGSYGDRLKITRPDEFDLVIYFKFPENDRIIVKADPQYPGNVKLDMTDVLKALEPQSKHAASFAKLRDITTANNLLIEDKLQNLITGAVSRALTKMENKIVVEGQATKIVYKRCGPAHTMFINHGNIKYSVDFVPAIRLNAKQNVLGVEQLRYFKNIAYWDAIPKPMKPAQANNVSFRASYYEAESVMIKDKNKLKDCIKLMKKFRDSKQNMNNLKSYYIKTLLLWEIKQRPESYWRSQRLNDMVLEMFIILSDRLKPGDKKAKLLFFWDPKLDLFACFTETQRKEMFNCVSKQIYTLRRSAGNMTDDFTNNVTSSFSTREEREGVVTRSQAKANAAAAVNPNR…	466	DC05_14
	XP_001960454.1	Drosophila ananassae	MAKNLEANLIEVNGKFINFDQHREEYTQHYDALRKELYTQLRSNKVLDKLLKGHTLGGSYGDNLKVAMPNEFDLVIHLVFPENDKIIVKADPRKPGNVTLDMTKVMEVIGKQEHNKLVFEQLQKMVNRNQLLCEDKLQSWLQGVMTQALAKMGKQIKVGSVVSPLSYKKSGPAHTIDVKGRYEYSVDFVPAIRLKADQCVLGPQQRRHFGTTPHWDAIPKPMKPPLPENISFRASYYDAEKGLLQGKNNLKNSIRLMKRLRDKKNNMTNLKSYYIKTLFLWEVTKQDPKYWQKPMTEIVIEMLDRLGNTLRLTSSKGKLLFFWDPKLDMFADLTANQRQAMFNCVSKTQYIFRRGDGNLTEDIVKRVQTYFNTPITRGIENIPDNSQCLQAVAAEEDSK…	543	DC05_15
	XP_017010182.1	Drosophila takahashii	MARNLENSLNQANGEYVNFDGDRAPYTSHYNALRDKLYSEWKGSPVLGKLVKGNTLGGGYGDNVKVSKPDEFDLVIHLTFPENDKIIVKADPRKPGNVFLDMTKVMEIIGNQVHNKPVFELLQKIVNGKKQLLEDKLQNWLQGIMTQALNKMGKQIEVGGVASQLIYKKCGPAHTIFVKGPLEYSVDFVPAIKLSAAQVVLAPEQRKYFAGTPHWDAIPKPMKPAQNENPSFRASFYDAERRLLHGKNNLKNAIRLMKQHRNIKNKANLKSYYIKTLFLWEATRRDASYWQKPLKEILIEMQGKLGETLALTSKKGKLLFFWDPKLDMIADLTDAQRLDMFNCVMKTKYTFERGDGNLTEDILNSVFLAFSIKGSENRPANGQSRRTSTDSQVNMKPKV…	537	DC05_16
	XP_016958282.1	Drosophila biarmipes	MANNMENRLNQANGTFVNFDSYRQEYTTHYNALRDAVYSEWKAARVLGKLVNGYTLGGGYGDNLKVSMPDEFDLVIHLTFPENDKIIATADPRKPGNVILDMSKVMATIANQEHNKLVFELLQKIVNSKRQLLEDKLQSWLQGIMTQVLSKMGNRIEVGGEISPLCYKKCGPAHTIFVKGRYKYSVDFVPAIKLSAAQVVLAPEQKKYFAGTPYWDAIPKPMKPAQNENVSFRASFYDAERRLLHGKNNLKNAIRLLKQHRNVKNKANLKSYYIKTLFLWEATRQSPSYWQKPLTDIMIDMLSKLGGTLSVTPKKGKLPFFWDPKLDMFAELTDPQRADMFNCVRKTEYTFKRGDGNLTGDIENNVQRSFSNEENKPPNGNCQKASSKPSQKCSPAKPN…	545	DC05_17
	XP_017078427.1	Drosophila eugracilis	MGRNLENSLNHANGNYVNFDEHREKYTTHYNALRNKVYSEWKGAKVLGKLVNGCTLGGGYGDNLKVSNPDEFDLVIHLSFPENDKIIVKGDPRKPGNVILDMTKVMEIIGNQEHNKPVFELLQKIVNNKNQLLEDKLQSLLQGVMTQTLKKMGGQIEVGGVVSPLSYKKCGPAHTIFVRGDYEYSVDFVPAIRLSAAQVFLDSEQRKHFGSTPYWDAIPKPMKPALPNNVSFRASFYDAERTLLHGKDNLKNAIRLLKQHRNVKNKANLKSYYIKTLFLWEVKERHDSYWQKPLKEITIDMLGKLEKSLAVSPRKGKLLFFWDPKLDMLADLTVDQRADMYNCVCKVGYTFRRADGNLTDDIENTVQTSFCASTNKGAENKPANGQGEKTRPMQKQCSA…	539	DC05_18
	XP_001975461.1	Drosophila erecta	MVRNLEDFCNEANAKHIRIEDRERYTGHFNALKDMVYSYWKKSKGLDKLVKGTTLCGGYGDNLKVSKPDEYDLLIHLVFPENDKIIVKADASNPGNVLLDMTKVMEIIAKQEHNKPVFDLLQKIVNNKKQLLEDKLQSFLHGIMTQTLNKMGNRIEVQGEISHLSYKKCGPAHNILVKGPCEYSVDFVPAIKLSAAQLVLAPEQRKHFGGTLYWDAVPKPMKPAKPDNPSFRTSFYEAERSLLHGKQNLKSAIRMIKHIRNEKNKANLKSYHIKTVFLWQVMEKDASYWEKPKKEILIEMLGKLADLLALTPRKGRLPYFWDPKLDMFADLTDDQRTDMFNCFRKCEYVFRKADGNLNDDNENSVHSSFKGSGRNGQKMEKTSTESEQKKPTETKPNAK…	445	DC05_19	Der-cGLR1
	XP_002034024.2	Drosophila sechellia	MARNLENMVNQANAQYVKIDKHREPYTVHYNALRDRVYSKWKESGVLGTLLKGSTLCGGYGDKLKVSMPDEFDLLIHLEFPENDKIIVKADASKKGNVILDMTKVMEIIGSQEHNKPVFDLLQKIVNKKKQLLEDKLNSLLQSIMTQTLNKMGNQIEVADRISRLEYKKCGPAHTIFVKGPCEYSVDFVPAIRLSAAQVVLAPEQRRHFGDTLYWDAIPKPMKPAKTDNASFRASFYEAERSLLLGKQFLKPAIRLLKQNRNVKNKANLKSYHIKTLFLWQVVQQDATYWSNSPKDIFIEMLGKLADSLALTPRKGKLPFFWDPKLDMFAELTDSQRTDLFNHFRKCEYTFRKDDGNVNDCTENNVHCSFSMNATNNFKL	380	DC05_20
	XP_016027853.1	Drosophila simulans	MSSIRYHSSAFDDGSFSVMARNLENMVNRANAQYVKIDKHREPYTVHYNALRDKVYSEWKESGVLGTLLKGSTLCGGYGDKLKVSMPDEFDLLIHLVFPENDKIIVKADASKKGNVILDMTKVMEIIGSQEHNKPVFDLLQKIVNKKKQLLEDKLNSLLQSIMTQTLNKMGNQIEVAGRISHLEYKKCGPAHTIFVKGPCEYSVDFVPAIRLSAAQVVLAPEQRRHFGGTLYWDAIPKPMKPAKTDNASFRASFYEAERSLLLGKQSLKPAIRLLKQNRNVKNKANLKSYHIKTLFLWQVVQQDASYWSNSPKDIFIEMLGKLADSLALTPKKGKLPFFWDPKLDMFAELTDSQRTDLFNHFRKCEYTFRKDNGNVNDCTENNVHSSFSINTR	393	DC05_21	Ds-cGLR1
	EDW33637.1	Drosophila persimilis	MTTDFLFPKIADCSYVSCYCEENVWKLCEQVKRTRPEELGTCYAVFVSNEGRTVPLWRQKAGRGDDQVVIWDYHVFFMHNPSPNRCLVFDLDTTLPFPTYFHKYVTETFRSDLALRPEHHRFFRVIPADTYLIEFSSDRRHMRRPDGSWIKPPPSYPPILSNTNMHCLGDFICMSAGKGPGAVYSLSEFVHNFYKSPNMVAQHNRSYGDNLKVSKPDEFDLLIHLEFPDNNRIIVKPDPRRPGNVTLDMTKVMEAIRDSEHHRPIYEQLQKLVNGKNMLLEDRLQNWLQGLVTQALNKIGNQIEVNKTISKLTYKKCGPAHTIFVTGPYKYSVDFVPGIKLVAAQSVLAGDQKKHFGNSTHWDAIPKPLKPPQPDNNSFRASYYVAEHELIKDKANLKN…	532
	NP_001097455.1	Drosophila melanogaster	MLKIAKPNEFDLVFKLKFPYYKSIAVTRDPKIPGNVLLDMTRVLELLKDDPREDFQRIRELIQGRLVDAQNFFVVDRLRSWLQSLFSQALNRISYRVELVAGVVSHLKYRTCGPAHTIYVYGDYEYSVDYVPAICLAAEQNVLPTKQLECFKRANTSYWEAIPKPLKPLTETSMISFRSSFYAVEKILLQDVHENCRNAIRFMKKFRDVKTNLGNCKSYYIKTLFLWKIIQEPESYWLNPLSFILADMFDDLAENLRRGVITFFWDPELNMIDALTRDQVWEMYLCVQRIPRDLRGAEISRNKWSFFVLREFSHKKERNVNLKCSSRRKRNVIKGLKTTSICKLRNARTNGTWTAGLWTRPGHAYRGPSETVSTWDTVKDAAWSEGIVE	389
	SPP72725.1	Drosophila guanche	MNLEDTLNKFNRELINFDQHRQKYTEHYGELRNKLYSLWKAELGKLLKGSTLGGSYGDNLKVSMPDEFDLVIHLVFPQNDKIIVRPDRSRPGNVTLDMTQVMEAISDKKSLIYRQLQKLVNEKSLLLEDRLQNWLQSLMTQALNKMDNKIEVKKSISTLKYKKSGPAHTIYVEGPYKYSVDFVPAIKLTAAQSILAAQQKAHFGHTTHWDAIPKPLKPPQPDNKSFRASYYAAEHELLKDKGNLKSAVRLLKKFRDTKQNLGNLKSYFIKTVFLWEATKRDRSYWQSPLNEIFLEMMHKLANSLAPNKGRILFFWHPKLNMIADLSCNQRAEMFNCVSKGEYRFHRAAGNLTDDIKENMHSSFSNREERGIEKKPAHPKPKLSSEVCEKKTVETQTECK…	482
	SPP74481.1	Drosophila guanche	MLKIAKPNEFDLVFKLGIPHSREIIVTRDSGMPGNVLLNMTRVLQLLENDRGVDQQNIHRLLKSLVNAQNFLVVEKMQSWLQSRFRRALNRLKHSIVVDGKASRLKYRICGPAHTLEVEGMDYSVDFVPAIRLDAEQNVFRSEQLNFFANIAYWEAIPKPFKNPLITESISFRSSHYKAEQAVLRGKHENCRNAIKYIKKFRDVKTNLHNLKSYFIKTLFLWKIRSEPDAYWHKPLTAILIDMFDELSECLCQGRLDFFWDPKLNMLDIYTTEQKLEMYRCVEGMPGKLRSAARDPTYRRLLTVLQAFSHKDESIAIPRCYPGKLYPKRLSNGSYTSPLEIKFHTMDQTIEIFQQGTTRDTSCRCLLPVVLRALNHKVCIASASSYPPKRNCVKRLTKS…	431
	TDG46382.1	Drosophila navojoa	MTEVLKILQNQDHNRVSYTHLIKLVSSKNELLEDKLQALITSAMKKVLNSMKNKINVDGNITEVVYKRCGPAHTMFIDTKDIKYSVDFVPAIKLNASQNILGEEELKYFVKNGSWEAIPKPLKPSEPNNVSFRASYYDSELVMLKDKHRLKEVIRFMKKFRDNKQNMSNMKSYFIKTVLLWQVKEKGSYYWRTSQLKDVLIEMLGKLKRSLATSGHNGKLPFFWDPKLDLFATLTDTQRYDMFNCITGVIYTLERADGNLTKDIDNCIKLIFNTQQQQQQQQQQQQQQQQQQQQQQQQQQRQQQQQQNEGPSATAIGIAACAIGAIVGCTQQQQQQQQRQQQQQQQRQQQQQQQNEGPSATAIGIAACASAIVGCTIAYLRGTRSRTN	388
	TMW54639.1	Sarcophaga bullata	MTLKPNLESILIDINKFINIDNDRQKYTAHIEAVKNRIFKLLQEHEVMKYLLNGHQFVGSFGDNLKVRLPDEYDMSFFIKFPETSLIIVKEDYGLPGNVHLDFTKVLAKIKTEKQHANLLKLLEKWLDEKNYLKVEKFQSFINSRFTNIMLQMENRIVVNGKLATLRYSRQGPAHTIHVNESFSVKYSVDFVPSILLNKEQCIVQNIEGQWEAVPKPSPTYNPNYTSFRSSYFRQEHAIIRNKHNLKNALRMTHFLWKAKQENEAYWRNTLTTIIIDLFKAMEKSLKEEHLPFFWDKRLNLYELYSSRLLREMLGCVEAARETLEKAAQNLTLPLQDRVYRVFLNAEERNTLEPNGACLSPDNNEFSHIYSINTVTICVMIIPLRNLKLLNVLYKTNLN…	685
	XP_001360269.4	Drosophila pseudoobscura	MLKIAKPNEFDLVFKLRIPHYREIIVTRDSEMPGNVLLDITRVLQLLKSDPREDQQNIRRLLKSLVNAQNFLIVEKLHHWLQSLFSRTLNRLDHRIVVDGKASKLKYRTCGPAHTIEVEGMEYSVDFVPAIRLDAEQNVFRTEQLNYHANIHYWDAIPKPLKKPLITESISFRSSFYDAEKAMLRGKHENCRNVIKCIKKFRDVQTNLYNLKSYFIKTLFLWKIRFEPESYWYKPLTVILIDMFEELTDRLMHGRLDYFWDPKLNMLDIYSRNQTIEMFRCVQGMSGKLRRVAKARNPTYRSLLSVLQAFSHREERIAIPRCYTRKSHQKCQSNRSCIIPQEIINFTTGPKRKTERIQIGASTFLDPELKNFDIYKSVQTMEKFRCVQGTVDKLRRDAG…	445
	XP_001986291.1	Drosophila grimshawi	MVSSNLEGRLNETNRDYINIDDEREFYTNHYNILRNVIYNELKKEMPLSKWLCGHKLGGSYADNLKIAKPDEFDLLIILKFPVNNLIIVKKDTRKPGNVTLDMTKVLELLQCHPPHKDMYQELKRLVTPENFLLEDKLQSMISGAVTRALSRMSYEINVNGKDARIVYKRCGPAHTMYINEPDIKYSVDFVPAIRLDAEQNILSPEKREYFKDTRYWEAIPKPMKPFEKDNVSFRASYYEAELAMLKNKYRLKDAVRFMKKFRDSHPNMNNLKSYYIKTLFLWQVTKKPDYYWSMGQLKDILIDMFRELKKSLATSNRNGKLPFFWDPQLDLFGSFNQNQRDQMFNCVAKKLYTLERADGNLTDDIDLNVTSSFSTRWDRGAPMINRNLVRGGSRQEEI…	436
	XP_002000092.1	Drosophila mojavensis	MANLEQHLQLLNAKFINIDANRRSYTHHYGRLRDQLYSMLRQEEPLGKWLCGHKLGGSYADKLKVTKPDEFDLVLHLTFPENDKIIVRENKTRAGHVILDMTNVLKVLHKQHHNEVTFVNLKNIVSRQNFLVENKLQDLINGAVTRALNKMNKQIEVDGKVTPLVYRRCGPAFTLFINERNMKYSVDFVPAIRLKAEQSVLAQERWKYFRNISHWSAIPKPLKQFQGNNVFFRASYDEAECAMLKGNYKLKEVIRLMKKFRDSKQNLSTLKSYYIKTLLLWQIDARPTNYWKTKQLHEILIDMFIELENCLSPNGKNGKLLYFWDSKLNLFSELTEHQRNDMLNCISAVIDKLTAAATNLTDAIREDITNSFTNRLERSVEDNEESE	387
	XP_002005385.1	Drosophila mojavensis	MPFLESRLNDAHGKHINIDRDRPGFTRHYNVLRDTIYKGLKAVAPFDKWLNGHKLGGSYGDNLKITMPDEFDLVIHLKFPENDRITVKKDPCRPGNVILNMTEVLEVLKNQDHNRVTYTHLIKLVSSKNELMEHKLQALITSAMTKVLNGMENKINVDGNITEVVYRRCGPAHTMFIDTKDIKYSVDFVPAIKLNASQNILGEEELKYFVKNGFWEAIPKPLKPIDPNNVSFRASYYDSELLMLKDKHKLKEVIRFMKKFRDNKQNMSNLKSYFIKTVLLWQVKEKPSDYWRTSQLKDVLIQMLRKLNTSLATSGRYGKLPFFWDPKLDLFATLTDTQRCDMFNCITGVIYTLERADGNLTNDIDNCIKLIFNTPAEKPILFVRPSSSVEQEQEQRQQQ…	473
	XP_002043161.1	Drosophila sechellia	MEEHRNLEKFVEKKLYVCKKKYIDIPKDEGQRYGKHFKALKSKIFGILRKESAQLDTLIAAYSLEGSVGDRLKVAKPNEFDLVFKLEFPYYKSIAVTRDPKIPGNVLLDMTRVLELLKDDPREDFQRIRELIQGRLVDAQNFLVVDRLRSWLQSLFSQALNRISDRVELVPGAVSHFKYRTCGPAHTIYVYGDYEYSVDFVPAIRLAAEQNVLPTKQLEYLNTSYWEAIPKPLKTLTETSTISFRSSFYAVEKLMLQGVHENCRNAIRFMKKFRDVKTNLGNCKSYYIKTLFLWKIIQEPNSYWQNPLSFILPDIGDSTDIIPATGKDSTANQLTQTSSAHGKRGAAHSKNVQDFLSASELFNLYNMLNSLKKDLLWTANQEDDEQQHSQQQLNASASS…	532
	XP_002050588.3	Drosophila virilis	MSLLEQILHATNADYININGDRQIFTNHYNVLRNSIYKTLQEEQPLGKWLCGHKLGGSYADNLKITKPDEFDLVIHLVFPENDRIIVKKDPRRPGNVTLDMTEVLNALEKQEHNQLSYTYLKKLVTNRNLLLEDKMQNMIQGAVTRALNKMGNKIEVNGRVTPIVYRRCGPAHTMFINDRDIKYSVDFVPAIRLIARQNILEPEQLRFFKDIRYWDAIPKPLKPFEANNVSFRASYYDAENVMIKGKQKLKETIKFMKKFRDSKQNMNNLKSYYIKTLFLWQIKAKSDAYWSTKTLKDILIDMCRELKTSLATSGRNGKLLFFWDPKLDLFAAFTQRQRDDMFNCVVAHIYTLERADGNLTADIDRNVRSSFSTRAERLSQDEQRNGRQTGAAPNQQSA…	444
	XP_002061309.2	Drosophila willistoni	MDPAKNLESSLNILNGRHININEDRSKYTAHYNALRDSLYSTIKEKNLILKKLLKGHKLEGSYGDNLKVATPDEFDLVINLAFPENDYIIVKADPQRPGNVTLDMTEVMERIRNQEQNREIYEQLQKIVNAKNMLLENKLQSWLQGLFTKTLNDLNNRIDVNGHISQLVYKRAGPAHTIYIKEPQEYSVDFVPSIRLSAKQIVLGPKQKEYFGKSEYWNAIPKPIKGQLGDNISYRASYYDAEHNLLKDKANLKNGIRFMKQFRDTKQNMGNLKSYYIKTLFLWQVIEREPGYWQKQLNEILIDMFHKLADCLKTAKRNGKLLFFWDPKLDMFADFTESQRKDMFNCAVGCGAYFLKMASGNMNDNNIENVLSSFCKLVDKTNSKQTEKPGQTNVANPT…	571
	XP_002092318.1	Drosophila yakuba	MARNLEDSCNMANAKYVSINRDDREQYAAHFSALKDAVYSHWKGSGVLGKLLKGTTLGGGYGDKVKVSVPDEYDLVIHLVFPENDKIIVKADASKPGNVILDMSKVMEIIGNQAHNKPVFDLLQKIVNNKKQLLEDKLQSFLQGIMNQTLNKMCNQIEVQGKISKLTYKKCGPAHTIFVEGPCEYSVDFVPAIKLSAAQVILAPEQRKHFGGTLYWDAVPKPMKPAKCDNISFRASFYEAERRLLHGKQFLKSGIRLMKQNRNVKNKANLKSYHIKTVFLWQLIEKDASYWQKPVKDILIEMMSKLADSLALTPRKGRLPFFWDPKLDMFADLTDCQRIDMFNYLRKCEYTFRKADGNLNDDNENNVQNSFSSARNKGAENRPSDGQKKENTTKESKPA…	520
	XP_011183924.1	Zeugodacus cucurbitae	MVHYQNLRNKLFESLKAQSPLFKLLFNGQQLQGSYGDNVKVGHPDEYDLVFFLKIPKQEELIITEDPDCPGNVFIDVQNVLNALKNEKGDSLIYEKLRTWTTSENESEYLNIEKLQFWLKSCFDKALLAMKSSGVLKNFKFVYRRCGPAHTMFVDEPQKFSVDFVPAIVLGQSAERHGIPKPVEGQKSFRVSYFAEEQKLMKDKKALKNALRIMKKFRDSHSNMANLKSYYIKTLFLWKTAEVENSYWDSRLCDVITDMFKQLKLSLDEGRLEFYWNKNLNLYGFMNEKKIREMRYYIMGVYEEIFYAHERMYLQQHKAHRILSIFLTKAERRQCLPLIGRHIKNRYQREVRAVKRFKASHITTATAAGVSHYEEMFTYRATAINDNYMLKEEITYISD…	433
	XP_011199381.3	Bactrocera dorsalis	LTFTGSYADNLKVKYPNEYDLVFRLKLPEEKRILVVKDEKIPGNVKLDLSQVLHVIINQKQHVNTYKQLKKMVTSESLLSIQLLQSWLESCFTKALDDINKEIIYNDIKTTLSYSKQGPAHTISVKEPYMYSVDFVPGIVLISSKAILPSISKDWDAIPKPLKCIYSDTSFRASYDNIENEMIKNKNNLKNALRIIKKFRDIHTNMHNLKSYYIKTLFLWRASREPEKFWYQPIGFVVIQLFTDLNNSLEKCKLPFYWDPNLNLYEQIGESGLTDMRRCVQSKKKLLENYTRLKVKTEVDHFKVYKTFREYINIVHNLYVDIKI	324
	XP_013114555.1	Stomoxys calcitrans	MVLELQPNLESVLISVNKHINIDNARQRYANHFEVLKHIIFKKLREFQPFGSLFNGYQMGGSYGDNLKVTLPDEFDLVFHIAFPEYKLINVVEDHHLPGNVHLDFTKVLKKIRNEKQHAVAYKRLIEWLNDQNFLIVEKMQAYFQSCFTRVMIEMQWSLDSVALSYRRCGPAHTIDVNEEGFYYSVDFVPGILLEQSQSIVPRHVGQWEAIPKPICGAIRSTSFRSSFYRQEQALINDKYNLKNALRMMKKFRDKNSNLSNMKSYFIKTLFLWKAKEEHQSYWRQPLSKIIVDMFRSLETSLKMKKLLFFWDQRLNMYDRYTHIQLSEMLGCVANSRKLLERAALSMDIFIQKKVYALFLDRNERGIPGTEPETTYCIPPEKNEARCTIL	390
	XP_014101226.1	Bactrocera oleae	SYADNLKVKYPNEYDLVFRLKLPEEKRILVVKDEKIPGNVKLDLSQVLNVITKQKQHVNTYKQLKKMVTAECLLSIQLLQSWLESCFTKALDNMNKKIIYNGITATLSYSKQGPAHTIYVKKPYTYSVDFVPAIVLISSKAILPRISKDWDAIPKPLKWLLSDTSFRASYDNLETEMIKNKKNLKNALRIIKKFRDIHTNMHNLKSYYIKTLFLWRASREPGKFWYQPIGFVVIQVSLK	239
	XP_016927731.1	Drosophila suzukii	MLKVAKPNEFDLVFRLQIPYYESIVVTRDSNYPGNVFLDMTRVLELLEDDPREDHQSILKLLQLQLVDSQNFLVVDKLRSWLQSLFSQALNRIADRVEVDGIVSVLKYRTCGPAHTIFVEGELEYSVDFVPAIRLGFEQNVLLADQLIYFERANLAYWDAIPKPLKTQTQTSSISFRSSFYSAERAMLRGGHENCRDAIKLMKKFRDVKTNLSNLKSYYIXTLFLWKLSYEPESYWQEPLTSILPDMFDDLVERLRLGILPFFWDPELNMLDVLTRDQVLEMYKCVLKIPSALREAEVRQEHYSGLYVLRVFSHKKERSLQCCSKRISKRKRNDIQRLT	339
	XP_016946486.1	Drosophila biarmipes	MVEFQPELQATPHPYSHPTFTLAHYLNSKARESNPCPSRPAPFRRVAFSIVIYSVVSVKFAGSTGDRLKVAKPNEFDLVFKLQIPYYESIVVTRDSNYPGNVFLDMTRVLELLEDDPREDHQRIRKLLQLQLVDSQNYLVVDKLRSWLQSLFSQALNRIADRLEVDGVVTLIKYRTCGPAHTIYVDGELEYSVDFVPAIRLGAEQNVLLADQLIYFERANLSFWDAIPKPLKTQTQTSSISFRSSFYLAERAMLMGKHENCRDAIKLMKKFRDVRTNLSNLKSYYIKTLFLWKLSDEPASYWQKPLTSILPEMFDNLVECLRLGTLPFFWDPELNMFDVLTRDQLLEMYQCVRKIPSALREAEVRQKHYSGLYVLRVFSHKQERSLHRCSKRISKQTRN…	407
	XP_016985304.1	Drosophila rhopaloa	MARNLEDSLIQANADFVNFDQHRKEYTTHYNALRDKLYTEWKGSDVLGKLVNGYTLGGGYGDNLKVSMPDEFDLVIHLVFPENDKIKVRADPRKPGNVILDMTEVMETIRNHHRAVFQLLQKIVNGKNELLEDKLQSSLQGLMSQAINKMGNQIEVDGVVSPICYKKCGPAHTIFVKGRYEYSVDFVPAIKLSAAQSVLAKAQKEHFGQTPHWDAIPKPMKPAQNNNPSFRASYYDAERRLLHGKNNLKNAIRLLKQHRNTKNNMGNLKSYYIKTLFLWEVTVQNDSYWQKPLKEILIEMLDKLGRTLALTSAKGKLLFFWDPKLDMFADLTENQRTDMYNCVIRSGYIFRRGDGNLTDDIKDNVKGSFTNNKDKGAENKPANGQGKKTGADAQTENKL…	536
	XP_016989792.1	Drosophila rhopaloa	MLKVAKPNEFDLVFKLQIPYYESIIVTRDSKVPGNVLLDMTRVLKLLSDDRREDCQSIRKLLQNRLVDAQNFLVVDKLRSWLQSLFSQALNRIADRVEVDGVVSQLKYRTCGPAHTIYVDGELEYSVDFVPAIRLGAEQNVLGDDQLIYYKRANLLYWEVVPKPPKTQTKTSSISFRSSFYAAEKAMLRGKPENCLDAIKLMKKFRDVKTNLSNLKSYYIKTLFLWKIRNEPESYWQKPLTVILPDMFDELAECLRQGIIPFFWDPKLNMIDVLTPDQVLEMYLCVRRIPGALRRARKKHDSRLVVLQVFSNKEERDLHLGCCHKRIGKSKRNVIKRLK	339
	XP_017018787.1	Drosophila kikkawai	DILPRAVPYPFDIRCNRVAFSVTYRVVYSSIFAGSSGDLLKIAKPNEFDLVFKLEIPYYESIVVTRDSTRPGNVLLDMTRVLELLKDDPRADRQSIRKLLLSLVLNNYLAVDLLQGWLQSHFSRALDRIANRVELDGTKLKYKTCGPAHTIVVEGRDLEYSVDYVPAIRLGAEQNVLAAEQLTYFRRANLSHWDAIPKPLKMATDQVSFRSSFYEAEKVMLRGENMNHCLDGIRLIKKFRDVKTNLSNLKSYYIKTLFLWKIRQEQPHYWLQPLTVILSDMFEELTECLLQGWLPFYWDPELNMLDLLTRDQVTEMYRCVKSFSAMLGGEVGYDSPRRTGGSPLVVLRAFSHKEERTPLRASQRLAKRKDIKRLQLR	377
	XP_017033489.1	Drosophila kikkawai	MAKNLENSLIEAFSKYVSIDEHRPEYTAHYDALRKEIYSQWRGHETVGKLVNGYTLGGGYGDKVKVGMPDEFDLVIHLQFPENDKIIVTADRSKPGNVILDMSKVMQILANQEHNKAVFQLLQKIVNHKQQLLEDKLQSLLQGLMTQALIKMGNQIEVNGVVSLLKYKRCGPAHTIEVKGRYVYSVDFVPAIKLAPAQSVLAPEQRQHFGQTPSWDAVPKPIKPPRPDNPSFRASYYEAEKKLIYGKNNLKNAIRMLKQHRNTKSNMSNLKSYFIKTLFLWEVVRQDASYWNRSVSELLIEMLTKLADVLSLSSAKGKGKLLFFWDPKLDMIADLDTNQRKDLFNCVIGAQSDFRRADGNLTDDIKNRVKNSFSNGDKEKEKLENKPSNGQVINSVKEK…	611
	XP_017040572.1	Drosophila ficusphila	MARNLEDNLNQANGSYVNFDSHRKEYTDHYNALRNKIYTEFKASGVLGKLLNGFTLGGGYGDNLKVSMPDEFDLVIHLVFPENDRIIVTADSSFRGNVILDMTKVLETICNQEHNKAVFDLLKKIVNRKNQLLEDKLQSFLQGVMTQTLNKMGNQIEVGGEVSPLQYKKCGPAHTIFVKGRYEYSVDFVPAIKLSAAQCVLAPEQRKHFGGTPFWDAVPKPMKPAKNENPSFRGSYYDAERRLLHDKNHLKNAIRLLKQHRNTKNNMGNLKSYFIKTIFLWEVAKQDGSYWNKPVKDIMTETLDKLRNNLSLSSKKGKLLFFWDPKLDMIAHLTDSQRQDMVNCVVKFQYICLRADANLTGDIKNNVHCSFSNGKEKGPENKAPNGQGKKTNPQPVQES…	556
	XP_017044909.1	Drosophila ficusphila	YSSARAPVRAPREFSCPCSGPCPSRILVPVLLIFPAFPSCRAAFLNRYNRVVFVKFTGSSGDQLKVAKPNEFDLVFKLQIPYYESIVVTRDSNNPGNVFLNMTRVLELLRDDPREDHRSLRKLLQTQLVDAKNFLVVGKLCSWLQSLFRKALNRMEDRLEVDGMVSHLKYKTCGPAHTIYVDGELTYSVDFVPAILLRAEQNVLGAKSLRYFELASLSHWEAIPKPLKTHTPTSSISFRSSFYAAEKAMLRGKHENCRDAIKLMKKFRDVKTNLSNLKSYYIKTLFLWKISNVPETYWQQPLTDILPDMFDDLTECLRQGILPFFWDPELNMLDVLTSDQVKEMYLCVRRISDALRRPRQLPYSRNVVFRVFSHKDERNIHRSSA	385
	XP_017070241.1	Drosophila eugracilis	MLKVAKPNEFDLVFKLQIPYYESIIVSRDSNIPGNVFLDMTRVLKLLEENPREDYQRFRKLLQVQLVNAQNFLDVDKLCSWLQSLFSRSLNRIANCLEVDGILSQLKYRICGPAHTIFVNGDLEYSVDFVPAIRLGATQNVLLPGPLRYFNRANLTYWEAIPKPLKIQTQTSSISFRSSFYAAEREMLRDKPESCRDAIKLMKNFRDVRTNLGHLKSYYIKTLFLWKIRNEPEAYWHMPVTVILPDMFDELAHCLRHGVLPFYWDPELNMLEVLTTDQVLEMYLCVEKIPTALRGGRYGDRQKCYSRIDILRVFSHKNRKKSRVNKPKWNGIERMKSIPNVCT	343
	XP_017096775.1	Drosophila bipectinata	MAKNLEGNLIDANGKYINFDAHREEYTQHYDALRKELYSQWRSNKVLDKILKGHTLGGSYGDNLKVAMPNEFDLVIHLVFPENDKIIVKADPRKPGNVTLDMTKVMEIIGKQDHNKPVFEQLQKMVNRNQLLCEDKLQSWLQGVMTTTLNKMDKQIKVGSVVSPLSYKKSGPAHTIDVKGRYVYSVDFVPAIRLKAAQCVLGPEQKRHFGTTPHWDAIPKPMKPAQPENISFRASYYEAEKGLLQDKHNLKNSIRLMKRLRDTKNNMANLKSYYIKTLFLWEVTKQDSKYWQKPMYEIVTEMLDRLSNTLKLTSSKGKLLFFWDPKLDMFAELTDRQRQDMFNCVSKTQYLFRRGDGNLTVDIEKNILNYFNNPGRGIENIPDNSQCKGNGTKPKDPTK…	467
	XP_017120023.1	Drosophila elegans	MARNLEDSLIQANADYVNFDRHREEYTTHYNALRDKLYTEWKAAGVLGKLLNGYTLGGGYGDNLKVSMPDEFDLVIHLVFPENDKIIVKADRAKPGNVILDMSKVMETIWNQEHNKAVFELLRKIVNAKNELLEDKLQSWLQGVMTQALNRMGKQIEVGGVVSPLCYKKCGPAHTIFVKGRYEYSVDFVPAIKLSAAQSVLAPEQRRHFGNTPHWDAIPKPMKPAKNDNVSFRASYYDAERRLLHGKNNLKNAIRLLKQHRNTKNNMGNLKSYYIKTLFLWEVTRRDDSYWQKPLKEILIEMLGKLEGTLALSSGKGKLLFFWDPKLDMIADLSVNQRTDMFNCVSKSKYTFCRGDGNLTDDIKDNVKGSFSNGKGKGTENRPLNGQSKTANQDCKKKD…	580
	XP_017133277.1	Drosophila elegans	MLKVAKPNEFDLVFKLQIPYYESIVVTRDSNVPGNVLLDMTRVLEFLKGDPREDCQSIRQLLQNQLVDAHNFLVVDKLRSWLQSLFSQALNRIADRVEVDGIVSQLKYRTCGPAHTIVVDGELEYSVDFVPAIRLGAEQNVLGEDQLTYFERANLSYWEAIPKPLKIQTKTSSISFRSSFYAAEKAMLPDNCRDAIKLMKKFRDVKTNLSNLKSYFIKTLFLWKIRKEPESYWQKPLTVILPDMFEELTKCLRQGKLPFFWDPELNMIDVLTPEQVMDMYLCVRRIPGALRRAAREKSFSRLFVLRTFSSKEERDLHLGCSLKRSGQPNHFVIKRIK	337
	XP_017147148.1	Drosophila miranda	MAKNLEDTLNDLNGELINFDKDRKTFTAHYNELRNQLYSLWKRDEKLSKLLKGFTLGGSYGDNLKVSKPDEFDLLIHLEFPENKGIIVKPDPRRPGNVTLDMTKVMEAIRDSEHHRPIYEQLQKLVNGKNMLLEDRLQNWLQGLMIQALNKIGNQIEVNKTISKLTYKKCGPAHTIFVTGPYKYSVDFVPGIKLVAAQSVLAGDQKKHFGNSTHWDAIPKPLKPPQPENNSFRASFYAAEHELLKDKANLKNAVRLLKKFRDAKQNLSNLKSYYIKTVFLWEVTKRDPRYWQSPLHEIFIEMMSKLANALKLTPGKGKLQFFWDPKLDMIADLSSNQRAEMFNCVVKSLYRFHRAEGNFTDDIKNNMRSSFSNREERGIEKKPAKPTANANTQLCEKNN…	686
	XP_017485685.1	Rhagoletis zephyria	MDEIFAKINYDINISCYKKEYMFHMEHLRNNLFSSLKKDTIFSKIYNGVYLKGSYGDNLKVKYPDEYDLVFRLKLPEYKRIILLRDQRVPGNVILDFTNVFHTIANQKQHAESYKQLKKWVTEKNFLSVRLLQSWLESRFTKALSDLNKQVIYENVASAITYRKQGPAHTIFMNNPYKYSVDFVPAIVLSSSQALLNTITGDWDAIPKPLKNTPREISFRASYDSLEHDIIKDKKSLKNALRIMKKFRDRHQNMSNLKSYYIKTLFLWRASKERTYFWNQSISCVVIELFNDLKTSLQKCKLPYFWDGNLNLYENIGESSLLEMRKCVENKAATLAKFKGLRGMADNDNYRVYAIFLTEAERLKMGMQKNGTIPFLPQPEENEQTSTSHWPKCSVS	396
	XP_017866376.1	Drosophila arizonae	MPFLESRLNDAHGKHINIDRDRPGFTRHYNVLRDTIYKGLKAVAPFDKWLNGHKLGGSYGDNLKITMPDEFDLVIHLKFPENERITVKKDPCRPGNVILNMTEVLKILKNQDHNRVTYTHLIKLVSSKNELMEHKLQALITSAMTKVLNGMEYKINVDGNITEVTYRRCGPAHTMFIDTKDIKYSVDFVPAIKLNASQNILGEEELKYFVKNGFWEAIPKPLKPIDPNNVSFRASYYDSELLMLKDKHKLKEVIRFMKKFRDNKQNMSNLKSYFIKTVLLWQVKEKPSDYWRTSQLKDVLIQMLRKLNTSLATSGRYGKLPFFWDPKLDLFATLTDTQRYGMFNCITGVIYTLERADGNLTNDIDNCIKLIFNTPAEKPILFVRPSSSVEQEQQQRQQQ…	460
	XP_017873543.1	Drosophila arizonae	MANLEQHLQLLNAKFINIDANRRSYTHHYGRLRDQLYSMLRQEEPLGKWLCGHKLGGSYADNLKVTKPDEFDLVLHLTFPENDKIIVRKNNTRAGHVILDMTNVLKALHKQRHNEVTLVNLKNIVSRQNFLVENKLQDLINGAVTRALNKMNKQIEVDGKVTPLVYRRCGPAFTLFINERNMKYSVDFVPAIRLKAEQNVLAQERRKYFRNISHWSAIPKPLKQFQNNNVFFRASYDEAECAMLKGNYKLKDVIRLMKKFRDSKQNISTMKSYYIKTILLWQIDARPKNYWKTKQLHEILIDMFRELENCLAPNGKNGKLLYFWDSKLNLFSELTEHQRNDMLNCISAVIDKLTAAATNLTDAIREDITNSFTNRLERSVEDNEEKCSHTDCEDNRFTC…	406
	XP_018790188.1	Bactrocera latifrons	MDEIFAKINSEINIKRYKREYMSHFEVLRDAIFTALKKNQTFTALYNGNYLRGSYADNLKVKYPNEYDVVFRLKLPEEKRILVVKDKKIPGNVKLDLSQLFTDLDNSLEKCKLPFYWDPNLNLYDQIRGSGLTDMRRCVQSKKKLLENYARLKVRTEVDHFKVYKTFLTVTELKENGLIKSSAIPKDKSPEKIELISAEPRTCIIL	206
	XP_020801087.1	Drosophila serrata	MAKNLENNLIDAHSQYVSIDEYRPEYTAHYDALRKEIYSQWKSHETLGKLVNGYTLGGGYGDNLKVGMPDEFDLVIHLQFPENDKIIVTADRSRPGNVILDMTKVMQILWTVFQLLQKIVNNKQQLVEDKLQSLLQGLMTQALIKMGNQIEVNGVVSPLKYRRCGPAHTIEVKGRYVYSVDFVPAIKLAPAQNVLGPEQRRHFGQTASWDAIPKPIKPPRPENVSFRASYYEAEKKLIYGKNNLKNGIRLLKQYRNTKNNMSNLKSYFIKTLFLWEVIRQDASYWQKPVSELLIEMLTKLADVLSLSSAKGKGKLPFFWDPNLDMIADLDNNQRKNLFNCVIGAQLDFRRADGNLTDDIKNRVHNTFSNGVKDKGLENKPLNGQINKANTAVVKEKSPP…	579
	XP_020808076.1	Drosophila serrata	LDILPRAVPYPFDIRSFRAALSARYLSRSQYPSIFAGSSGDLLKIAKPNEFDLVFKLLIPYYESIVVTRDSTMPGNVLLDMTHVLELLKDDPRADRQSIRKLLLSLVLNNYLAVDLLQSWLQSLFSRALDRIANRVEMNGIKLRYKTCGPAHTIVVEGRDLEYSVDYVPAIRLAAQQNVLADEQLTYFRRANLSHWDAIPKPLKTTTAQVSFRSSFYEAEKFMLRGENMNHCLDGIKLIKKYRDVKSNLSNLKSYYIKTLFLLKIRQEPPHYWLKPLTVILTDMFKELKNCLRLGWLPFYWDPELNMLGLLTQEQVTEMYRCVKGFSEMLESQDGSQTGGSPLVVLRAFSHKEERTPVRASQRIPKRKDIKRLQLR	376
	XP_022224589.2	Drosophila obscura	MQYVFVCSSQNRSILHCPVPFPLRWGSCYNNNYLRVRGPDRLSRRLVSVIESIACAFFNSNSVCCTLSGSSGDMLKIAKPNEFDLVFKLEFPHYREIIVTRDSEMPGNVLLDMTRVLQLLEDDPRVDQKNIRRLLKSLVNAQNFLVVDKMQHWLQSLFRRALNQLGDQIVVDGQAYTLNYRICGPAHTIEVGGMDYSVDFVPAIRLDAEQNVFRSEQPIYFEKISYWDAIPKPTKNPRKTESISFRSSFYEAEKAILRGKPENCLNAIKYIKQFRDVKTNLHNLKSYFIKTFFLWKLKSKQEAYWLKPLPDILIDMFEELTDCLSHGSHGRLKFFWDPNLNMLDIYTRDQVWEMFRCVQGMSEKLRRAAREPTHRSLLIVLQAFSHKKEPIFNASSFPR…	422
	XP_022226922.2	Drosophila obscura	MATNLEDTLNKFNRELIKFDQHRQRYSEPYNELRDQLYSLWKRDEKILGKLVKGSTLEGSYGDNLKVSMPNEFDLVIHLVFPENDRIIVKPDPRRPGNVTLDMTKVMEAIRDKEPLKPIYEQLQKLVNGKNMLLEDKLQNWLTSLMTQTLKKIGNQIEVKKSISTLKYKRCGPAHTIFVDGPCQFSVDFVPGIKLTAAQSVLTGEQKQHFGRSTHWDAIPKPLKPAQPDNISFRASYYVAEHELIKDKGNLKSAVRLLKKFRDTKQNLGNLKSYYIKTVFLWEVTKRDRRYWQSPLNEIFIEMIGKLANALKVTSGNGQLPFFWDPKLDMIADLSSIQRAEMFNCVAKAEYRFRRGAGNLTDDIKDIMHSSFSNREERGIEKKGAKPKPSQISQMCEKK…	542
	XP_023033325.1	Drosophila willistoni	RFRELFFISLISGSSGDDLKVGKPDEYDIVFYVILPHLEDIKVLRDSSMPGNVHLDITDILKHRGVSDKSDNIFQWLESLVNDKNLIVVQKLQDWIKSIVARVINQMQNRFVMDGQVCQLEYKNCGPAHTIYLTGAYKYSVDYVPAIYLKAEKNIINVNESHLFENQTHFEAIPKPMKPFRADSTSFRCSYYDAERSIIKNNEIFKTAIKFVKRFRDVKSNMSNFKSYYIKILLLRLVTNNPDLHAQPLTVVLFRVSIRSYSGFVSDSVVFRRRAVLPRSVSRSLFEEMENCLRSGNLPFFWHPELNMLSILTREQIQEMFIVARNHTKCLYDIINNNGVYRRLEQLRFFFTLKEKRVQPCDRIIKMKKKISYRSNIPHLRMALEDAYFSSGASSWNEM…	455
	XP_023159139.1	Ceratitis capitata	MKDHILGFGSYADNLKVKLPDEYDLVFRLKLPENKNIIVREDKKIPGNVILDLSEILRIISNQRQHECTYKLLKKLVIDGKFLSIKLLQSWLESLFTKVLADLDKRIVYDKSIESTLLYRKQGPAHTIFIKTPYKYSVDFVPAIVVSGEKAIVRSVTLDWDAIPKPVKTTQSDISFRASYDAMENEIIKDKNNLKNALRIIKKFRDVHQNMSKLKSYYIKTLFLWRSKREPPSFWNKPISVIVIELFLDLNSSLEKGHLPFYWNIQFNLYDQIGQSALVDMRRCLESKIFALEKYKKLKVTTLNDDNKIFEMFLTKPELIKLGIKKAPETPEVEKSSEAESPIFKNCVIC	350
	XP_023165195.2	Drosophila hydei	MSFLEQHLNETHKRYININDDRQAYTAHYNVLRNIIYKELKKVEPFNQWLNGHKLGGSYGDNLKITSPDEFDLYIYLKFPENDRIIVKKDPRRPGNVFLDMTEVLRILQTQNHHIVSYTHLKKLITEKNLLLEDKLQALFMSVFTRALNNIENKITVDGMHTSVIYRRCGPAHTMYIDANNIKYSVDFVPAIKLNASQNILGAEELKYFTGITSWDAIPKPLKPSEPNNVSFRASYYDAEFVLLKDKYRLKDVIRFMKKFRYNKTNMHNLKSYFIKTILLWQVIQKPSSYWYTSQLKDVLIDMLRELKKCLAVSGRNGKLLFFWDPKLDLIATLTNNQRFDMFNCVTSVIYSLERADGNMTEDIDNLIRFTFNTPTAVRVSPIEDPPEYVRDRPLVARQ…	436
	XP_023173892.1	Drosophila hydei	MSNLEELLQLTIAQFINIDADRRSYTNHYGRLRDKLYSTLKQEQPLGKWLCGHKLGGSYADNLKVAKPDEFDLVIHLRFPENDRIVVSRDHRNAGNVILDMTHVLKALQNQHQHNTLANLRKIVTAQNLLLEDKLQDLIKGAVTRALNKMNNQIEVDGKVTPLDYRRCGPAHTIFIDEPNMKYSVDFVPAIRLNAKQSVVVREKLEYFRNSPYWSAIPKPLKPFKPNNVSFRASYSEAEYAMLKDNYKLKDVIRLMKKFRDSKQNISILKSYYIKTLLLWQIAARPKNYWKTKQLHEILIDMFRELENCLATSAKLLSFWDPKLNLFASFTENQRIDMLNCISAEIDLLTTAAINLTDATRQDITLSFTNRQERL	375
	XP_030242483.1	Drosophila navojoa	MNIKFININANRRSYTHHYGRLRDQFYSMLKQEEPLDKWLCGHKLGGSYADKLKVAKPDEFDLVMHLTFPENDKIIVRKDKNNAGHVILDMTNVLKVLHKQRHNKVAFVHLKSIVSRQNFLLENKLQDLINGAVTRALNRMNNQIEVDGKMTPLGYRRCGPAHTLFINDGNMKYSVDFVPAIRLRAEQNVLAQEHLKYFRNISHWNAIPKPSKGSQDANVSFRTSYDEAECAMLKGRYKLKDVIRFMKKFRDSKQNISTLKSYYIKTLLLWQIDARPKNYWKTKQLNEILIDMFRELENCLAPNGKNGELLYFWDSKLNLFSDLTIHQRNDMLNCISAEIAKLTAGANNLTDAIRQDITNSLTNRLERSVEDKEESE	377
	XP_030557737.1	Drosophila novamexicana	MSFLEQILHAANADYININGDRQIFTNHYNVLRNSIYKMLQEEQPLGKWLCGHKLGGSYADNLKITKPDEFDLVVHLVFPENDRIIVKKDPRRPGNVTLDMTEVLNALEKQEHNQVSYTYLKKLVTNRNLLLEDKLQDMITGTMTRALNKMGNKIEVNGRVTPIIYKRCGPAHTMFIKDRDIKYSVDFVPAIRLIARQNILQPEQLKFFKDIRYWDAIPKPLKPFEANNVSFRASYYDAENVMIKGKQKLKETIKFMKKFRDSKQNMNNLKSYYIKTLFLWQVKHKSDSYWSTETLKDILIDMCRELKTSLATSGRNGKLLFFWDPELDLFAAFTQPQRVDMFNCVVAHIYTLERADGNLTADIDRNVISSFSTRAERLSQDEQRNGRQTGAAPKQQPA…	451
